# Supplementary material for: High-Throughput Sequencing Reveals Differential Expression of miRNAs in Intestine from Sea Cucumber during Aestivation
Source: PLoS One. 2013 Oct 15;8(10):e76120. doi: 10.1371/journal.pone.0076120 (PMC3797095; doi:10.1371/journal.pone.0076120)
Supplement: Table S1 — All conserved miRNAs detected by sequencing with RPM (reads per million) >10 from either NA or DA. (XLSX) [file pone.0076120.s003.xlsx]

## Sheet: miRNA.profile_norm
miRNA	Sequence	NA_RPM	NA_STD	DA_RPM	DA_STD	Fold-change(log2 DA/NA)	p-value	sig-lable	FDR
let-7	TGAGGTAGTAGGTTATATAGTT	363517	33423	297097	26538.5	-0.332753	0		0
let-7-5p	TGAGGTAGTAGGTTGTATAGTT	996	91.5757	1456	130.059	0.506128	7.83274e-18		1.63e-17
let-7a-5p	TGAGGTAGTAGGTTATGAT	817	75.1178	1658	148.103	0.979372	3.73768e-60		1.14e-59
let-7b-5p	TGAGGTAGTAGGTTGTGTGGTT	137	12.5963	182	16.2574	0.368097	0.0237556		0.031947
let-7c	TGAGGTAGTAGGTTATATAGT	355589	32694.1	287476	25679.1	-0.348433	0		0
let-7d	AGAGGTAGTAGGTTGCATAGT	8	0.735548	13	1.16124	0.658819	0.318217		0.365014
let-7d-5p	AGAGGTAGTAGGTTGCATAGTT	7	0.643604	13	1.16124	0.85138	0.212646		0.255176
let-7e	TGAGGTAGGAGGTTGTATAGT	14	1.28721	17	1.51855	0.238411	0.65486		0.699714
let-7e-5p	TGAGGTAGGAGGTTGTATAGTT	11	1.01138	15	1.33989	0.405772	0.48823		0.532615
let-7f	TGAGGTAGTAGATTGTATAGT	545	50.1092	831	74.23	0.566927	5.97364e-13		1.04e-12
let-7f-5p	TGAGGTAGTAGATTGTATAGTT	517	47.5348	810	72.3542	0.606093	4.38865e-14		8.25e-14
let-7g	TGAGGTAGTAGTTTGTACAGT	29	2.66636	50	4.46631	0.744187	0.0257206		0.034294
let-7g-5p	TGAGGTAGTAGTTTGTACAGTT	26	2.39053	44	3.93035	0.717364	0.0429784		0.055872
let-7i	TGAGGTAGTAGTTTGTGCT	16	1.4711	18	1.60787	0.128282	0.801577		0.828119
let-7i-5p	TGAGGTAGTAGTTTGTGCTGTT	15	1.37915	17	1.51855	0.138815	0.791937		0.823614
lin-4	TCCCTGAGACCTCAACTTGT	6	0.551661	22	1.96518	1.83272	0.00297611	**	0.004422
miR-1	TGGAATGTAAAGAAGTATGTAG	6087	559.66	12865	1149.18	1.03798	0	**	0
miR-10	AACCCTGTAGATCCGAATTTGTG	2253	207.149	2327	207.862	0.00495997	0.907643		0.919431
miR-100-5p	AACCCGTAGATCCGAACTTGTG	301	27.675	335	29.9243	0.112734	0.325704		0.370875
miR-101	GTACAGTACTGTGATAACTGAA	35	3.21802	20	1.78652	-0.849028	0.0338742		0.044406
miR-101-3p	TACAGTACTGTGATAACTGAA	39	3.5858	22	1.96518	-0.867619	0.0224097		0.030399
miR-101a	TACAGTACTGTGATAACTGAAG	37	3.40191	19	1.6972	-1.00318	0.0120847		0.016984
miR-101a-3p	GTACAGTACTGTGATAACT	36	3.30997	29	2.59046	-0.353601	0.327583		0.370311
miR-103-3p	AGCAGCATTGTACAGGGCTATG	35	3.21802	46	4.109	0.352623	0.278196		0.32387
miR-103a-3p	AGCAGCATTGTACAGGGCTATGA	29	2.66636	34	3.03709	0.187801	0.611042		0.657397
miR-10-5p	CACCCTGTAGATCCGAATTTGT	704	64.7282	439	39.2142	-0.723018	6.46321e-17		1.33e-16
miR-107	AGCAGCATTGTACAGGGCTAT	47	4.32134	47	4.19833	-0.0416601	0.887783		0.911146
miR-10a	TACCCTGTAGATCCGAAT	2973660	273409	1482171	132397	-1.04619	0	**	0
miR-10a-5p	TACCCTGTAGATCCGAATTTGTG	2891589	265863	1423173	127127	-1.06442	0	**	0
miR-10b	TACCCTGTAGAACCGAATTTGT	1046	96.1729	624	55.7395	-0.78693	5.5431e-28		1.31e-27
miR-10b-5p	TACCCTGTAGAACCGAATTTGTG	996	91.5757	585	52.2558	-0.809374	5.71694e-28		1.33e-27
miR-10c	TACCCTGTAGATCCGGATTTGTG	1918	176.348	1117	99.7773	-0.821638	1.30656e-53		3.92e-53
miR-122	TGGAGTGTGACAATGGTGTTT	2844	261.487	2336	208.666	-0.325545	5.41346e-16		1.06e-15
miR-122-5p	TGGAGTGTGACAATGGTGTTTG	2600	239.053	2149	191.962	-0.316511	4.58567e-14		8.52e-14
miR-124	TAAGGCACGCGGTGAATGCCAA	3199	294.127	850	75.9272	-1.95375	0	**	0
miR-124-3p	TAAGGCACGCGGTGAATGCCA	3586	329.709	1081	96.5616	-1.77167	0	**	0
miR-1246	AATGGATTTGTTGGGCAGG	13	1.19527	5	0.446631	-1.42032	0.0551053		0.069326
miR-124a	TAAGGCACGCGGTGAATGCTAA	348	31.9963	66	5.89553	-2.44022	2.23738e-49	**	6.46e-49
miR-124a-3p	TAAGGCACGCGGTGAATGT	157	14.4351	38	3.39439	-2.08835	2.34777e-19	**	5.09e-19
miR-124b	TAAGGCACGCGGTGAATGCTA	349	32.0883	64	5.71687	-2.48874	1.25648e-50	**	3.7e-50
miR-125	CCCCTGAGACCCTAACTTGTGA	141	12.964	260	23.2248	0.841155	1.26102e-08		2.01e-08
miR-125-5p	TCCCTGAGACCCTAACGTG	219	20.1356	278	24.8327	0.302493	0.0200961		0.0275
miR-125b-5p	TCCCTGAGACCCTAACTTGTGA	14259	1311.02	13291	1187.23	-0.143087	1.88701e-16		3.77e-16
miR-125c	TCCCTGAGACCCTAACTTGTGC	6233	573.084	5036	449.847	-0.349313	1.30598e-37		3.51e-37
miR-1260	GTATCCCACCGCTGCCACCA	43	3.95357	75	6.69946	0.760887	0.00522798		0.007622
miR-133	TTTGGTCCCCTTCAACCAGCCGT	168	15.4465	348	31.0855	1.00896	1.66922e-14	**	3.18e-14
miR-133-3p	TTGGTCCCCTTCAACCAGCTGT	7	0.643604	22	1.96518	1.61044	0.00662744	**	0.009485
miR-133a	TTTGGTCCCCTTCAACCAG	170	15.6304	344	30.7282	0.975209	1.19175e-13		2.19e-13
miR-133a-3p	TTTGGTCCCCTTCAACCAGCTG	6	0.551661	21	1.87585	1.76555	0.00471373	**	0.006937
miR-133b	TTTGGTCCCCTTCAACCAGC	168	15.4465	339	30.2816	0.971161	2.16743e-13		3.89e-13
miR-133b-3p	TTTGGTCCCCTTCAACCAGCC	167	15.3546	337	30.1029	0.971232	2.53983e-13		4.45e-13
miR-133c	TTGGTCCCCTTCAACCAGCC	170	15.6304	342	30.5495	0.966794	2.0888e-13		3.79e-13
miR-133d	TTGGTCCCCTTCAACCAGCCG	168	15.4465	339	30.2816	0.971161	2.16743e-13		3.84e-13
miR-137	TTATTGCTTGAGAATACACGT	49	4.50523	188	16.7933	1.89822	1.03553e-19	**	2.28e-19
miR-137-3p	TTATTGCTTGAGAATACACG	46	4.2294	180	16.0787	1.92663	2.76728e-19	**	5.91e-19
miR-1-3p	TGGAATGTAAAGAAGTATGT	948091	87170.8	1459172	130342	0.580388	0		0
miR-140	ACCACAGGGTAGAACCACGGA	36	3.30997	61	5.4489	0.719134	0.0166333		0.022963
miR-140-3p	TACCACAGGGTAGAACCACGGAC	24	2.20664	41	3.66237	0.730964	0.0471884		0.060838
miR-143	TGAGATGAAGCACTGTAGCT	58	5.33272	56	5.00227	-0.0922746	0.732688		0.772293
miR-143-3p	TGAGATGAAGCACTGTAGCTC	13	1.19527	14	1.25057	0.0652477	0.911354		0.911354
miR-1492	TATTGCACATGACCCGGCCTT	24541	2256.38	32724	2923.11	0.373491	2.26253e-208		8.6e-208
miR-153	TTGCATAGTCACAAAAGTGATT	58	5.33272	299	26.7085	2.32436	5.7679e-39	**	1.58e-38
miR-153-3p	TTGCATAGTCACAAAAGTGAT	51	4.68912	268	23.9394	2.352	1.44545e-35	**	3.76e-35
miR-1839	AAGGTAGATAGAACAGGTCTTG	11	1.01138	8	0.714609	-0.501146	0.46273		0.508351
miR-184	TGGACGGAGAACTGATAAGGG	369476	33970.9	418739	37404.3	0.138906	0		0
miR-184-3p	TGGACGGAGAACTGATAAGGGC	356153	32745.9	397947	35547.1	0.118415	1.15519e-277		4.6e-277
miR-184b	TGGACGGAGAACTGATAAGGA	36185	3326.97	51489	4599.31	0.467208	0		0
miR-185-5p	TGGAGAGAAAGGCAGTTCCTGA	8	0.735548	24	2.14383	1.54337	0.00586253	**	0.008468
miR-191	CAACGGAATCCCAAAAGCAGCT	10	0.919435	41	3.66237	1.99402	1.44264e-05	**	2.23e-05
miR-191-5p	CAACGGAATCCCAAAAGCAGCTG	10	0.919435	38	3.39439	1.88439	5.86828e-05	**	8.89e-05
miR-192	CTGACCTATGAATTGACAGCCA	213	19.584	167	14.9175	-0.39267	0.00827251		0.011732
miR-192-5p	CTGACCTATGAATTGACAGCC	220	20.2276	176	15.7214	-0.363595	0.0124991		0.01741
miR-199-3p	ACAGTAGTCTGCACATTGGTT	11	1.01138	10	0.893262	-0.179137	0.778809		0.815397
miR-1a-3p	TGGAATGTAAAGAAGTATGTAT	6086	559.568	12105	1081.29	0.950372	0		0
miR-1b	TGGAATGTAAAGAAGTATGGGT	4879	448.592	7806	697.28	0.636334	2.0814e-132		7.4e-132
miR-1c	TGGAATGTAAAGAAGTATGTG	930557	85558.6	1427572	127520	0.575733	0		0
miR-1c-3p	TGGAATGTAAAGAAGTATGTC	5838	536.766	11734	1048.15	0.965484	0		0
miR-2002-3p	TGAATACATCTGCTGGTTTAT	207600	19087.5	354894	31701.3	0.731917	0		0
miR-200-3p	TAATACTGTCTGGTGATGATG	1011	92.9548	3148	281.199	1.59699	2.803e-239	**	1.1e-238
miR-2004	TCACACACAACCACAGGAAGTT	2633	242.087	7067	631.268	1.38273	0	**	0
miR-2005	AGTCCAATAGGGAGGGCATTGC	118	10.8493	35	3.12642	-1.79503	1.90755e-12	**	3.23e-12
miR-2006	GAGCACACTTGGTAGCGGTGCC	6401	588.53	1762	157.393	-1.90275	0	**	0
miR-2007	TATTTCAGGCAGTATACTGGTA	178	16.3659	228	20.3664	0.315498	0.0285274		0.037714
miR-2008	TCAGCCTCGCTGTCAATAC	405	37.2371	1618	144.53	1.95655	9.82985e-164	**	3.6e-163
miR-2010	TTACTGTTGATGTCAGCCCTT	3564	327.687	14243	1272.27	1.95702	0	**	0
miR-2011	CCAAGGTGTGCTAGTGATGACA	290828	26739.7	305417	27281.7	0.0289499	9.51339e-15		1.83e-14
miR-2012	TAGTATTGGCCTATGGACATTG	156	14.3432	451	40.2861	1.48992	1.67621e-32	**	4.22e-32
miR-2012-5p	TAGTACTGGCATATGGACATTG	475339	43704.3	804653	71876.6	0.717746	0		0
miR-2013	TGCAGCATGATGTAGTGGTGT	2076	190.875	3657	326.666	0.77519	2.30888e-88		7.83e-88
miR-210	TTGTGCGTGCGACAGCGACTGA	91179	8383.31	86593	7735.02	-0.116115	1.48084e-64		4.62e-64
miR-210-3p	TTGTGCGTGCGACAGCGACT	93148	8564.35	88209	7879.37	-0.120263	1.80412e-70		5.74e-70
miR-21-5p	TAGCTTATCAGACTGATGTTGAC	20	1.83887	23	2.0545	0.159944	0.722383		0.766611
miR-22	TCAGCTGCCCGGTGAAGTGTAT	181	16.6418	736	65.7441	1.98205	9.38538e-77	**	3.05e-76
miR-235-3p	TATTGCACTCGCCCCGGCCT	65	5.97633	202	18.0439	1.59419	7.62243e-17	**	1.54e-16
miR-235a	TATTGCACTTGTCCCGGCCAGA	6071	558.189	10122	904.159	0.695824	4.88933e-200		1.8e-199
miR-235b-3p	TATTGCACTTGACCTGGCCT	4824	443.535	7185	641.809	0.533094	2.61106e-89		9.05e-89
miR-242	TTGCGTAGGCGTTGTGCACAGT	13	1.19527	5	0.446631	-1.42032	0.0551053		0.068771
miR-2478	TCGTATCCCACTTCTGACACCA	42	3.86163	27	2.41181	-0.679088	0.0550574		0.069829
miR-25	CATTGCACTTGTCTCGGTC	27	2.48247	98	8.75396	1.81815	2.10767e-10	**	3.5e-10
miR-252a	CTAAGTACTAGTGCCGCAGGT	114	10.4816	355	31.7108	1.59712	1.58575e-28	**	3.87e-28
miR-252a-5p	CTAAGTACTAGTGCCGCAG	116	10.6654	357	31.8894	1.58014	2.91298e-28	**	6.99e-28
miR-26-5p	TTCAAGTAATCCAGGATAGG	14	1.28721	21	1.87585	0.54327	0.27987		0.323406
miR-26a	TTCAAGTAATCCAGGATAGGC	14	1.28721	20	1.78652	0.4729	0.353225		0.393593
miR-26a-5p	TTCAAGTAATCCAGGATAGGCT	12	1.10332	19	1.6972	0.621331	0.247242		0.289998
miR-26b-5p	TTCAAGTAATTCAGGATAGGT	5	0.459717	14	1.25057	1.44386	0.0482242		0.061664
miR-2779	TCCGGCTCGAAGGACCAT	271	24.9167	37	3.30507	-2.91435	7.42253e-47	**	2.11e-46
miR-29a	AAGCACCAGTTGAAATCAGAGC	2032	186.829	3541	316.304	0.759593	1.01018e-82		3.35e-82
miR-29a-3p	TAGCACCATCTGAAATCGGTTA	18	1.65498	25	2.23315	0.432281	0.337381		0.378643
miR-29b	TAGCACCATGAGAAAGCAGTA	1180	108.493	1041	92.9885	-0.222482	0.000283212		0.000425
miR-31	AGGCAAGATGTTGGCATAGCT	237400	21827.4	205744	18378.3	-0.248134	0		0
miR-310	TATTGCACTCTCCCGGCCTAT	33	3.03414	184	16.436	2.43752	6.73916e-26	**	1.52e-25
miR-310-3p	TATTGCACTTCCCGGCCTTT	25	2.29859	84	7.5034	1.70679	1.86266e-08	**	2.94e-08
miR-313	TATTGCACTTTTCCAGGCCTTA	7618	700.425	14442	1290.05	0.881122	0		0
miR-31-5p	AGGCAAGATGTTGGCATAGCTGT	209383	19251.4	168625	15062.6	-0.35399	0		0
miR-3168	GAGTTCTACAGTCCAGATC	30	2.7583	41	3.66237	0.40901	0.240124		0.283782
miR-31a-5p	AGGCAAGATGTTGGCATAACT	2181	200.529	1517	135.508	-0.565433	2.96702e-32		7.35e-32
miR-31b-5p	AGGCAAGATGCTGGCATAGCTGTA	30	2.7583	30	2.67978	-0.041654	0.909841		0.915711
miR-320	AAAAGCTGGGTTGAGAGGGCGAA	22	2.02276	29	2.59046	0.356877	0.386412		0.42752
miR-320a	AAAAGCTGGGTTGAGAGGGCGA	18	1.65498	31	2.76911	0.742586	0.081179		0.100507
miR-33	GTGCATTGTAGTTGCATTGC	103	9.47018	36	3.21574	-1.55826	2.76705e-09	**	4.54e-09
miR-33-5p	GTGCATTGTAGTTGCATTGCAG	98	9.01046	35	3.12642	-1.5271	1.11486e-08	**	1.81e-08
miR-33a	GTGCATTGTAGTTGCATT	98	9.01046	48	4.28766	-1.0714	1.44629e-05	**	2.21e-05
miR-33a-5p	GTGCATTGTAGTTGCATTGCA	98	9.01046	35	3.12642	-1.5271	1.11486e-08	**	1.79e-08
miR-34	CGGCAGTGTGTTAAGCTGGTTG	202496	18618.2	182624	16313.1	-0.190681	0		0
miR-375	TTTGTTCGTTCGGCTCGCGT	96422	8865.37	129304	11550.2	0.381668	0		0
miR-375-3p	TTGTTCGTTCGGCTCGCGT	90125	8286.41	119762	10697.9	0.368507	0		0
miR-375b-3p	TTTGTTCGTTCGGCTCGCGTCATG	68871	6332.24	90878	8117.78	0.35837	0		0
miR-423	TGAGGGGCAGAGAGCGAGACTT	29	2.66636	40	3.57305	0.422243	0.232124		0.276423
miR-423-5p	TGAGGGGCAGAGAGCGAGACTTT	26	2.39053	38	3.39439	0.505844	0.169372		0.204822
miR-7	TGGAAGACTGGTGATTTTGT	10559	970.831	29640	2647.63	1.44741	0	**	0
miR-71	TGAAAGACATGGGTAGTGAGATT	271108	24926.6	505043	45113.6	0.855874	0		0
miR-71-5p	TGAAAGACATGGGTAGTGAGAG	154928	14244.6	240868	21515.8	0.594981	0		0
miR-716b	GATCTTGGTGGTAGTAGCAAATAT	655	60.223	449	40.1074	-0.586446	2.17785e-11		3.65e-11
miR-71a	TGAAAGACATGGTAGTGAGA	153	14.0674	410	36.6237	1.38042	1.18007e-26	**	2.71e-26
miR-71a-5p	TGAAAGACACGGGTAGTGAGA	25	2.29859	84	7.5034	1.70679	1.86266e-08	**	2.91e-08
miR-71c-5p	TGAAAGACATGGGTAGTGAGA	267302	24576.7	498222	44504.3	0.856654	0		0
miR-72	AGGCACGATGTTGGCATAGC	257	23.6295	230	20.545	-0.201802	0.123215		0.150169
miR-72-5p	AGGCAAGATGTTGGCATAGCTGTA	191131	17573.2	158706	14176.6	-0.309869	0		0
miR-73b	TGGCAAGATGTTGGCATCGCT	109	10.0218	122	10.8978	0.120895	0.526534		0.570412
miR-7-5p	TGGAAGACTGGTGATTTTTTTT	13133	1207.49	23804	2126.32	0.816343	0		0
miR-79	TAAAGCTAGGTTACCAAAGAT	17	1.56304	114	10.1832	2.7038	1.88416e-18	**	3.97e-18
miR-9	TCTTTGGTTATCTAGCTGTAT	94	8.64269	363	32.4254	1.90757	7.24538e-37	**	1.92e-36
miR-92	TATTGCACTCGTCCCGGCCT	55629	5114.72	142056	12689.3	1.31089	0	**	0
miR-92-3p	TATTGCACTCGTCCCGGCCTGA	40066	3683.81	81951	7320.37	0.990719	0		0
miR-92a	TATTGCACTTGTCCCGGCCTAT	43473	3997.06	90546	8088.13	1.01687	0	**	0
miR-92a-3p	TATTGCACTTGTCCCGGCCT	66971	6157.55	131750	11768.7	0.93453	0		0
miR-92b	TATTGCACTTGTCCCGGCCTGC	21914	2014.85	42426	3789.75	0.911432	0		0
miR-92b-3p	TATTGCACTTGTCCCGGCCTT	31901	2933.09	57394	5126.79	0.805634	0		0
miR-92c	TATTGCACTCGTCCCGGCCTGC	41719	3835.79	85216	7612.02	0.988755	0		0
miR-92c-3p	TATTGCACTCGTCCCGGCAT	357	32.8238	588	52.5238	0.678229	1.19396e-12		2.05e-12
miR-92d-3p	TATTGCACTTCCCGGCCG	669	61.5102	383	34.2119	-0.846327	1.0155e-20		2.26e-20
miR-9-5p	TCTTTGGTTATCTAGCTG	95	8.73463	401	35.8198	2.03594	4.7446e-44	**	1.32e-43
miR-96	TTTGGCACTGGCACATTTTGC	11	1.01138	90	8.03936	2.99073	2.51209e-16	**	4.96e-16
miR-993	TACCCTGTAGATCCGGTTTTG	6	0.551661	14	1.25057	1.18066	0.0902265		0.110829
miR-993-5p	TACCCTGTAGATCCGGTT	32	2.94219	34	3.03709	0.0457991	0.900187		0.917837
miR-9a-5p	TCTTTGGTTATCTAGCTGTATGA	89	8.18297	346	30.9069	1.91723	1.92088e-35	**	4.91e-35

## Sheet: Sheet1
pairwise	miR-name	CY-std	D-std	fold-change(log2 D/CY)	p-value	sig-lable
CY-D	let-7	33423	26538.5	-0.332753	0
CY-D	let-7-5p	91.5757	130.059	0.506128	7.83274e-18
CY-D	let-7a-5p	75.1178	148.103	0.979372	3.73768e-60
CY-D	let-7b-5p	12.5963	16.2574	0.368097	0.0237556
CY-D	let-7c	32694.1	25679.1	-0.348433	0
CY-D	let-7d	0.7355	1.1612	0.658819	0.318217
CY-D	let-7d-5p	0.6436	1.1612	0.85138	0.212646
CY-D	let-7e	1.2872	1.5185	0.238411	0.65486
CY-D	let-7e-5p	1.0114	1.3399	0.405772	0.48823
CY-D	let-7f	50.1092	74.23	0.566927	5.97364e-13
CY-D	let-7f-5p	47.5348	72.3542	0.606093	4.38865e-14
CY-D	let-7g	2.6664	4.4663	0.744187	0.0257206
CY-D	let-7g-5p	2.3905	3.9304	0.717364	0.0429784
CY-D	let-7i	1.4711	1.6079	0.128282	0.801577
CY-D	let-7i-5p	1.3792	1.5185	0.138815	0.791937
CY-D	lin-4	0.5517	1.9652	1.83272	0.00297611	**
CY-D	miR-1	559.66	1149.18	1.03798	0	**
CY-D	miR-10	207.149	207.862	0.00495997	0.907643
CY-D	miR-100-5p	27.675	29.9243	0.112734	0.325704
CY-D	miR-101	3.218	1.7865	-0.849028	0.0338742
CY-D	miR-101-3p	3.5858	1.9652	-0.867619	0.0224097
CY-D	miR-101a	3.4019	1.6972	-1.00318	0.0120847	*
CY-D	miR-101a-3p	3.31	2.5905	-0.353601	0.327583
CY-D	miR-103-3p	3.218	4.109	0.352623	0.278196
CY-D	miR-103a-3p	2.6664	3.0371	0.187801	0.611042
CY-D	miR-10-5p	64.7282	39.2142	-0.723018	6.46321e-17
CY-D	miR-107	4.3213	4.1983	-0.0416601	0.887783
CY-D	miR-10a	273409	132397	-1.04619	0	**
CY-D	miR-10a-5p	265863	127127	-1.06442	0	**
CY-D	miR-10b	96.1729	55.7395	-0.78693	5.5431e-28
CY-D	miR-10b-5p	91.5757	52.2558	-0.809374	5.71694e-28
CY-D	miR-10c	176.348	99.7773	-0.821638	1.30656e-53
CY-D	miR-122	261.487	208.666	-0.325545	5.41346e-16
CY-D	miR-122-5p	239.053	191.962	-0.316511	4.58567e-14
CY-D	miR-124	294.127	75.9272	-1.95375	0	**
CY-D	miR-124-3p	329.709	96.5616	-1.77167	0	**
CY-D	miR-1246	1.1953	0.4466	-1.42032	0.0551053
CY-D	miR-124a	31.9963	5.8955	-2.44022	2.23738e-49	**
CY-D	miR-124a-3p	14.4351	3.3944	-2.08835	2.34777e-19	**
CY-D	miR-124b	32.0883	5.7169	-2.48874	1.25648e-50	**
CY-D	miR-125	12.964	23.2248	0.841155	1.26102e-08
CY-D	miR-125-5p	20.1356	24.8327	0.302493	0.0200961
CY-D	miR-125b-5p	1311.02	1187.23	-0.143087	1.88701e-16
CY-D	miR-125c	573.084	449.847	-0.349313	1.30598e-37
CY-D	miR-1260	3.9536	6.6995	0.760887	0.00522798
CY-D	miR-133	15.4465	31.0855	1.00896	1.66922e-14	**
CY-D	miR-133-3p	0.6436	1.9652	1.61044	0.00662744	**
CY-D	miR-133a	15.6304	30.7282	0.975209	1.19175e-13
CY-D	miR-133a-3p	0.5517	1.8758	1.76555	0.00471373	**
CY-D	miR-133b	15.4465	30.2816	0.971161	2.16743e-13
CY-D	miR-133b-3p	15.3546	30.1029	0.971232	2.53983e-13
CY-D	miR-133c	15.6304	30.5495	0.966794	2.0888e-13
CY-D	miR-133d	15.4465	30.2816	0.971161	2.16743e-13
CY-D	miR-137	4.5052	16.7933	1.89822	1.03553e-19	**
CY-D	miR-137-3p	4.2294	16.0787	1.92663	2.76728e-19	**
CY-D	miR-1-3p	87170.8	130342	0.580388	0
CY-D	miR-140	3.31	5.4489	0.719134	0.0166333
CY-D	miR-140-3p	2.2066	3.6624	0.730964	0.0471884
CY-D	miR-143	5.3327	5.0023	-0.0922746	0.732688
CY-D	miR-143-3p	1.1953	1.2506	0.0652477	0.911354
CY-D	miR-1492	2256.38	2923.11	0.373491	2.26253e-208
CY-D	miR-153	5.3327	26.7085	2.32436	5.7679e-39	**
CY-D	miR-153-3p	4.6891	23.9394	2.352	1.44545e-35	**
CY-D	miR-1839	1.0114	0.7146	-0.501146	0.46273
CY-D	miR-184	33970.9	37404.3	0.138906	0
CY-D	miR-184-3p	32745.9	35547.1	0.118415	1.15519e-277
CY-D	miR-184b	3326.97	4599.31	0.467208	0
CY-D	miR-185-5p	0.7355	2.1438	1.54337	0.00586253	**
CY-D	miR-191	0.9194	3.6624	1.99402	1.44264e-05	**
CY-D	miR-191-5p	0.9194	3.3944	1.88439	5.86828e-05	**
CY-D	miR-192	19.584	14.9175	-0.39267	0.00827251
CY-D	miR-192-5p	20.2276	15.7214	-0.363595	0.0124991
CY-D	miR-199-3p	1.0114	0.8933	-0.179137	0.778809
CY-D	miR-1a-3p	559.568	1081.29	0.950372	0
CY-D	miR-1b	448.592	697.28	0.636334	2.0814e-132
CY-D	miR-1c	85558.6	127520	0.575733	0
CY-D	miR-1c-3p	536.766	1048.15	0.965484	0
CY-D	miR-2002-3p	19087.5	31701.3	0.731917	0
CY-D	miR-200-3p	92.9548	281.199	1.59699	2.803e-239	**
CY-D	miR-2004	242.087	631.268	1.38273	0	**
CY-D	miR-2005	10.8493	3.1264	-1.79503	1.90755e-12	**
CY-D	miR-2006	588.53	157.393	-1.90275	0	**
CY-D	miR-2007	16.3659	20.3664	0.315498	0.0285274
CY-D	miR-2008	37.2371	144.53	1.95655	9.82985e-164	**
CY-D	miR-2010	327.687	1272.27	1.95702	0	**
CY-D	miR-2011	26739.7	27281.7	0.0289499	9.51339e-15
CY-D	miR-2012	14.3432	40.2861	1.48992	1.67621e-32	**
CY-D	miR-2012-5p	43704.3	71876.6	0.717746	0
CY-D	miR-2013	190.875	326.666	0.77519	2.30888e-88
CY-D	miR-210	8383.31	7735.02	-0.116115	1.48084e-64
CY-D	miR-210-3p	8564.35	7879.37	-0.120263	1.80412e-70
CY-D	miR-21-5p	1.8389	2.0545	0.159944	0.722383
CY-D	miR-22	16.6418	65.7441	1.98205	9.38538e-77	**
CY-D	miR-235-3p	5.9763	18.0439	1.59419	7.62243e-17	**
CY-D	miR-235a	558.189	904.159	0.695824	4.88933e-200
CY-D	miR-235b-3p	443.535	641.808	0.533094	2.61106e-89
CY-D	miR-242	1.1953	0.4466	-1.42032	0.0551053
CY-D	miR-2478	3.8616	2.4118	-0.679088	0.0550574
CY-D	miR-25	2.4825	8.754	1.81815	2.10767e-10	**
CY-D	miR-252a	10.4816	31.7108	1.59712	1.58575e-28	**
CY-D	miR-252a-5p	10.6654	31.8894	1.58014	2.91298e-28	**
CY-D	miR-26-5p	1.2872	1.8758	0.54327	0.27987
CY-D	miR-26a	1.2872	1.7865	0.4729	0.353225
CY-D	miR-26a-5p	1.1033	1.6972	0.621331	0.247242
CY-D	miR-26b-5p	0.4597	1.2506	1.44386	0.0482242	*
CY-D	miR-2779	24.9167	3.3051	-2.91435	7.42253e-47	**
CY-D	miR-29a	186.829	316.304	0.759593	1.01018e-82
CY-D	miR-29a-3p	1.655	2.2332	0.432281	0.337381
CY-D	miR-29b	108.493	92.9885	-0.222482	0.000283212
CY-D	miR-31	21827.4	18378.3	-0.248134	0
CY-D	miR-310	3.0341	16.436	2.43752	6.73916e-26	**
CY-D	miR-310-3p	2.2986	7.5034	1.70679	1.86266e-08	**
CY-D	miR-313	700.425	1290.05	0.881122	0
CY-D	miR-31-5p	19251.4	15062.6	-0.35399	0
CY-D	miR-3168	2.7583	3.6624	0.40901	0.240124
CY-D	miR-31a-5p	200.529	135.508	-0.565433	2.96702e-32
CY-D	miR-31b-5p	2.7583	2.6798	-0.041654	0.909841
CY-D	miR-320	2.0228	2.5905	0.356877	0.386412
CY-D	miR-320a	1.655	2.7691	0.742586	0.081179
CY-D	miR-33	9.4702	3.2157	-1.55826	2.76705e-09	**
CY-D	miR-33-5p	9.0105	3.1264	-1.5271	1.11486e-08	**
CY-D	miR-33a	9.0105	4.2877	-1.0714	1.44629e-05	**
CY-D	miR-33a-5p	9.0105	3.1264	-1.5271	1.11486e-08	**
CY-D	miR-34	18618.2	16313.1	-0.190681	0
CY-D	miR-375	8865.37	11550.2	0.381668	0
CY-D	miR-375-3p	8286.41	10697.9	0.368507	0
CY-D	miR-375b-3p	6332.24	8117.78	0.35837	0
CY-D	miR-423	2.6664	3.573	0.422243	0.232124
CY-D	miR-423-5p	2.3905	3.3944	0.505844	0.169372
CY-D	miR-7	970.831	2647.63	1.44741	0	**
CY-D	miR-71	24926.6	45113.6	0.855874	0
CY-D	miR-71-5p	14244.6	21515.8	0.594981	0
CY-D	miR-716b	60.223	40.1074	-0.586446	2.17785e-11
CY-D	miR-71a	14.0674	36.6237	1.38042	1.18007e-26	**
CY-D	miR-71a-5p	2.2986	7.5034	1.70679	1.86266e-08	**
CY-D	miR-71c-5p	24576.7	44504.3	0.856654	0
CY-D	miR-72	23.6295	20.545	-0.201802	0.123215
CY-D	miR-72-5p	17573.2	14176.6	-0.309869	0
CY-D	miR-73b	10.0218	10.8978	0.120895	0.526534
CY-D	miR-7-5p	1207.49	2126.32	0.816343	0
CY-D	miR-79	1.563	10.1832	2.7038	1.88416e-18	**
CY-D	miR-7b	0.4597	3.3051	2.84593	4.0235e-07	**
CY-D	miR-7b-5p	0.6436	3.6624	2.50855	6.00953e-07	**
CY-D	miR-9	8.6427	32.4254	1.90757	7.24538e-37	**
CY-D	miR-92	5114.72	12689.3	1.31089	0	**
CY-D	miR-92-3p	3683.81	7320.37	0.990719	0
CY-D	miR-92a	3997.06	8088.13	1.01687	0	**
CY-D	miR-92a-3p	6157.55	11768.7	0.93453	0
CY-D	miR-92b	2014.85	3789.75	0.911432	0
CY-D	miR-92b-3p	2933.09	5126.79	0.805634	0
CY-D	miR-92c	3835.79	7612.02	0.988755	0
CY-D	miR-92c-3p	32.8238	52.5238	0.678229	1.19396e-12
CY-D	miR-92d-3p	61.5102	34.2119	-0.846327	1.0155e-20
CY-D	miR-9-5p	8.7346	35.8198	2.03594	4.7446e-44	**
CY-D	miR-96	1.0114	8.0394	2.99073	2.51209e-16	**
CY-D	miR-993	0.5517	1.2506	1.18066	0.0902265
CY-D	miR-993-5p	2.9422	3.0371	0.0457991	0.900187
CY-D	miR-9a-5p	8.183	30.9069	1.91723	1.92088e-35	**
