# Supplementary material for: High-Throughput Sequencing Reveals Differential Expression of miRNAs in Intestine from Sea Cucumber during Aestivation
Source: PLoS One. 2013 Oct 15;8(10):e76120. doi: 10.1371/journal.pone.0076120 (PMC3797095; doi:10.1371/journal.pone.0076120)
Supplement: Table S2 — Primers used in novel miRNAs validation. (XLSX) [file pone.0076120.s004.xlsx]

## Sheet: Info
No.	Assay name	Sequence(5' to 3')	Length (nt)	RT primer(5' to 3')	Length (nt)	Forward Primer(5' to 3')	Reversed Primer(5' to 3')	PCR product Length (bp)
1	novel-miR-1	TTAGTTGATGAAGCAGGGAGCCCA	24	GTCGTATCCAGTGCAGGGTCCGAGGTATTCGCACTGGATACGACTGGGCT	50	CGGCGGTTAGTTGATGAAGC	CAGTGCAGGGTCCGAGGTAT	66
2	novel-miR-11	ATACAACTGAAGTGGTCCTGAT	22	GTCGTATCCAGTGCAGGGTCCGAGGTATTCGCACTGGATACGACATCAGG	50	CCGCATACAACTGAAGTGGTC	CAGTGCAGGGTCCGAGGT	62
3	novel-miR-12	TCTGAAAGTTGTTGTAGGATTGGA	24	GTCGTATCCAGTGCAGGGTCCGAGGTATTCGCACTGGATACGACTCCAAT	50	GGCGGTCTGAAAGTTGTTGTAG	CAGTGCAGGGTCCGAGGTAT	65
4	novel-miR-13	TGATATGTTAGAGTGAAAGACA	22	GTCGTATCCAGTGCAGGGTCCGAGGTATTCGCACTGGATACGACTGTCTT	50	CCGCCGTGATATGTTAGAGTGA	CAGTGCAGGGTCCGAGGTA	64
5	novel-miR-14	CCTTGGGTTAACGGAGTTGCTG	22	CTCAGCGGCTGTCGTGGACTGCGCGCTGCCGCTGAGCAGCAACT	44	GGTGCCTTGGGTTAACGGAG	GGCTGTCGTGGACTGCG	56
6	novel-miR-15	AGTTATGTCATACCCTTACCTCG	23	GCGTGGTCCGCAGCACCTCAGCCGCCACGACCACGCCGAGGTAA	44	CGCCGAGTTATGTCATACCCTT	TCCGCAGCACCTCAGCC	58
7	novel-miR-16	TATGGTAGAATAAGAAGATGTTG	23	GTCGTATCCAGTGCAGGGTCCGAGGTATTCGCACTGGATACGACCAACAT	50	CCGCCGTATGGTAGAATAAGAAG	CAGTGCAGGGTCCGAGGTA	65
8	novel-miR-17	ATGAAAATGGCAAGATCACTCGA	23	CTCAGCGGCTGTCGTGGACTGGGTGCTGCCGCTGAGTCGAGTGA	44	CGAGCGATGAAAATGGCAAG	GGCTGTCGTGGACTGGGTG	59
9	novel-miR-18	TAACGAGACACAAGCCTGGGTTC	23	GTCGTATCCAGTGCAGGGTCCGAGGTATTCGCACTGGATACGACGAACCC	50	GCCGTAACGAGACACAAGCC	CAGTGCAGGGTCCGAGGTAT	63
10	novel-miR-19	TGATATGACATAGGTGACCTCGGG	24	GTCGTATCCAGTGCAGGGTCCGAGGTATTCGCACTGGATACGACCCCGAG	50	CGCCGTGATATGACATAGGTGA	CAGTGCAGGGTCCGAGGTA	65
11	novel-miR-20	TGGCAGTAGATATGGTTATTGT	22	GTCGTATCCAGTGCAGGGTCCGAGGTATTCGCACTGGATACGACACAATA	50	TCCGCCGTGGCAGTAGATA	CAGTGCAGGGTCCGAGGTA	65
12	novel-miR-21	TATAGTACGCTTTAGGACAGGCT	23	GTCGTATCCAGTGCAGGGTCCGAGGTATTCGCACTGGATACGACAGCCTG	50	TGGCGGTATAGTACGCTTTAGG	CAGTGCAGGGTCCGAGGT	65
13	novel-miR-22	GTAGAGGACTTTTGTATGGCG	21	GTCGTATCCAGTGCAGGGTCCGAGGTATTCGCACTGGATACGACCGCCAT	50	CCGCCGTAGAGGACTTTTGTAT	CAGTGCAGGGTCCGAGGTAT	62
14	novel-miR-23	CGTTTTGTGACTGGCCGTCTT	21	GTCGTATCCAGTGCAGGGTCCGAGGTATTCGCACTGGATACGACAAGACG	50	CGGCGTTTTGTGACTGGC	CGCAGGGTCCGAGGTATTC	57
15	novel-miR-24	ATTTTGCTGATTTGGTGTGACTGA	24	GTCGTATCCAGTGCAGGGTCCGAGGTATTCGCACTGGATACGACTCAGTC	50	CCGCCATTTTGCTGATTTG	CAGTGCAGGGTCCGAGGTAT	65
16	novel-miR-25	CCTTGGGTTAACGGAGTTGCT	21	CTCAGCGGCTGTCGTGGACTGCGCGCTGCCGCTGAGAGCAACTC	44	GGTGCCTTGGGTTAACGGAG	GGCTGTCGTGGACTGCG	55
17	novel-miR-26	TGTGATCTTATGATTGAGGCAAT	23	GTCGTATCCAGTGCAGGGTCCGAGGTATTCGCACTGGATACGACATTGCC	50	GCGGTGTGATCTTATGATTGAGG	CAGTGCAGGGTCCGAGGTAT	63
18	novel-miR-27	TAGCTGTACAACAGGATTATTGGG	24	GTCGTATCCAGTGCAGGGTCCGAGGTATTCGCACTGGATACGACCCCAAT	50	GCCGTAGCTGTACAACAGGATTAT	CAGTGCAGGGTCCGAGGT	64

## Sheet: Sheet1
No.	Assay name	RT primer(5' to 3')	Reversed Primer(5' to 3')
1	novel-miR-1	GTCGTATCCAGTGCAGGGTCCGAGGTATTCGCACTGGATACGACTGGGCT	CAGTGCAGGGTCCGAGGTAT	RP2
2	novel-miR-11	GTCGTATCCAGTGCAGGGTCCGAGGTATTCGCACTGGATACGACATCAGG	CAGTGCAGGGTCCGAGGT	RP7
3	novel-miR-12	GTCGTATCCAGTGCAGGGTCCGAGGTATTCGCACTGGATACGACTCCAAT	CAGTGCAGGGTCCGAGGTAT	RP2
4	novel-miR-13	GTCGTATCCAGTGCAGGGTCCGAGGTATTCGCACTGGATACGACTGTCTT	CAGTGCAGGGTCCGAGGTA	RP4
5	novel-miR-14	CTCAGCGGCTGTCGTGGACTGCGCGCTGCCGCTGAGCAGCAACT	GGCTGTCGTGGACTGCG	RP6
6	novel-miR-15	GCGTGGTCCGCAGCACCTCAGCCGCCACGACCACGCCGAGGTAA	TCCGCAGCACCTCAGCC	RP5
7	novel-miR-16	GTCGTATCCAGTGCAGGGTCCGAGGTATTCGCACTGGATACGACCAACAT	CAGTGCAGGGTCCGAGGTA	RP4
8	novel-miR-17	CTCAGCGGCTGTCGTGGACTGGGTGCTGCCGCTGAGTCGAGTGA	GGCTGTCGTGGACTGGGTG	RP9
9	novel-miR-18	GTCGTATCCAGTGCAGGGTCCGAGGTATTCGCACTGGATACGACGAACCC	CAGTGCAGGGTCCGAGGTAT	RP2
10	novel-miR-19	GTCGTATCCAGTGCAGGGTCCGAGGTATTCGCACTGGATACGACCCCGAG	CAGTGCAGGGTCCGAGGTA	RP4
11	novel-miR-20	GTCGTATCCAGTGCAGGGTCCGAGGTATTCGCACTGGATACGACACAATA	CAGTGCAGGGTCCGAGGTA	RP4
12	novel-miR-21	GTCGTATCCAGTGCAGGGTCCGAGGTATTCGCACTGGATACGACAGCCTG	CAGTGCAGGGTCCGAGGT	RP7
13	novel-miR-22	GTCGTATCCAGTGCAGGGTCCGAGGTATTCGCACTGGATACGACCGCCAT	CAGTGCAGGGTCCGAGGTAT	RP2
14	novel-miR-23	GTCGTATCCAGTGCAGGGTCCGAGGTATTCGCACTGGATACGACAAGACG	CGCAGGGTCCGAGGTATTC	RP1
15	novel-miR-24	GTCGTATCCAGTGCAGGGTCCGAGGTATTCGCACTGGATACGACTCAGTC	CAGTGCAGGGTCCGAGGTAT	RP2
16	novel-miR-25	CTCAGCGGCTGTCGTGGACTGCGCGCTGCCGCTGAGAGCAACTC	GGCTGTCGTGGACTGCG	RP6
17	novel-miR-26	GTCGTATCCAGTGCAGGGTCCGAGGTATTCGCACTGGATACGACATTGCC	CAGTGCAGGGTCCGAGGTAT	RP2
18	novel-miR-27	GTCGTATCCAGTGCAGGGTCCGAGGTATTCGCACTGGATACGACCCCAAT	CAGTGCAGGGTCCGAGGT	RP7
19	novel-miR-7	GTCGTATCCAGTGCAGGGTCCGAGGTATTCGCACTGGATACGACTGGGCT	CAGTGCAGGGTCCGAGGTAT	RP2
20	PC-5p-415915_3	GTCGTATCCAGTGCAGGGTCCGAGGTATTCGCACTGGATACGACGATGGT	GGCAGGGTCCGAGGTATTC
21	han-MIR1310-p5	GCGTGGTCCGCAGCACCTCAGCCGCCACGACCACGCTAAAGTTT	TCCGCAGCACCTCAGCC	RP5
	陈慕雁、朱全武
	2013.7.8
