# Supplementary material for: High-Throughput Sequencing Reveals Differential Expression of miRNAs in Intestine from Sea Cucumber during Aestivation
Source: PLoS One. 2013 Oct 15;8(10):e76120. doi: 10.1371/journal.pone.0076120 (PMC3797095; doi:10.1371/journal.pone.0076120)
Supplement: Table S3 — Enriched GO categories of the predicted targets of 9 up-regulated miRNAs during aestivation with FDR <0.05. (XLSX) [file pone.0076120.s005.xlsx]

## Sheet: Sheet1
GO Id	Function	GO_term	P value	FDR
GO:0006353	biological_process	transcription termination, DNA-dependent	0.00011	0.01199
GO:0043462	biological_process	regulation of ATPase activity	0.00013	0.007085
GO:0006091	biological_process	generation of precursor metabolites and energy	0.000385	0.008393
GO:0009057	biological_process	macromolecule catabolic process	0.00127	0.0230717
GO:0008284	biological_process	positive regulation of cell proliferation	0.001884	0.0228173
GO:0006007	biological_process	glucose catabolic process	0.002277	0.0248193
GO:0043954	biological_process	cellular component maintenance	0.002589	0.0256546
GO:0060123	biological_process	regulation of growth hormone secretion	0.002589	0.0256546
GO:0010212	biological_process	response to ionizing radiation	0.002589	0.0256546
GO:0000398	biological_process	nuclear mRNA splicing, via spliceosome	0.002799	0.0217922
GO:0002164	biological_process	larval development	0.003209	0.0205754
GO:0002681	biological_process	somatic recombination of T cell receptor gene segments	0.007001	0.0363385
GO:0019058	biological_process	viral infectious cycle	0.007001	0.0363385
GO:0000726	biological_process	non-recombinational repair	0.007001	0.0363385
GO:0002320	biological_process	lymphoid progenitor cell differentiation	0.007001	0.0363385
GO:0002204	biological_process	somatic recombination of immunoglobulin genes involved in immune response	0.007001	0.0363385
GO:0051017	biological_process	actin filament bundle assembly	0.007001	0.0363385
GO:0001959	biological_process	regulation of cytokine-mediated signaling pathway	0.007001	0.0363385
GO:0006732	biological_process	coenzyme metabolic process	0.007001	0.0363385
GO:0006266	biological_process	DNA ligation	0.007001	0.0363385
GO:0006413	biological_process	translational initiation	0.007201	0.0245284
GO:0010257	biological_process	NADH dehydrogenase complex assembly	0.009529	0.0305489
GO:0006352	biological_process	transcription initiation, DNA-dependent	0.010049	0.0304261
GO:0045935	biological_process	positive regulation of nucleobase-containing compound metabolic process	0.010049	0.0304261
GO:0006354	biological_process	transcription elongation, DNA-dependent	0.010281	0.0294902
GO:0048468	biological_process	cell development	0.012384	0.0337464
GO:0012501	biological_process	programmed cell death	0.012384	0.0337464
GO:0019827	biological_process	stem cell maintenance	0.012384	0.0337464
GO:0008283	biological_process	cell proliferation	0.017824	0.0413365
GO:0010551	biological_process	global transcription regulation from Pol II promoter	0.017847	0.0405276
GO:0006612	biological_process	protein targeting to membrane	0.018852	0.0419361
GO:0046530	biological_process	photoreceptor cell differentiation	0.018915	0.0404262
GO:0055114	biological_process	oxidation-reduction process	0.018915	0.0404262
GO:0006086	biological_process	acetyl-CoA biosynthetic process from pyruvate	0.018915	0.0404262
GO:0006511	biological_process	ubiquitin-dependent protein catabolic process	0.018915	0.0404262
GO:0010612	biological_process	regulation of cardiac muscle adaptation	0.018915	0.0404262
GO:0032535	biological_process	regulation of cellular component size	0.018915	0.0404262
GO:0009215	biological_process	purine deoxyribonucleoside triphosphate metabolic process	0.018915	0.0404262
GO:0043241	biological_process	protein complex disassembly	0.018915	0.0404262
GO:0032846	biological_process	positive regulation of homeostatic process	0.018915	0.0404262
GO:0007476	biological_process	imaginal disc-derived wing morphogenesis	0.018915	0.0404262
GO:0015837	biological_process	amine transport	0.018915	0.0404262
GO:0008154	biological_process	actin polymerization or depolymerization	0.018915	0.0404262
GO:0055086	biological_process	nucleobase-containing small molecule metabolic process	0.018915	0.0404262
GO:0009611	biological_process	response to wounding	0.018915	0.0404262
GO:0000077	biological_process	DNA damage checkpoint	0.018915	0.0404262
GO:0007611	biological_process	learning or memory	0.018915	0.0404262
GO:0043269	biological_process	regulation of ion transport	0.018915	0.0404262
GO:0001906	biological_process	cell killing	0.018915	0.0404262
GO:0019221	biological_process	cytokine-mediated signaling pathway	0.018915	0.0404262
GO:0042471	biological_process	ear morphogenesis	0.018915	0.0404262
GO:0060119	biological_process	inner ear receptor cell development	0.018915	0.0404262
GO:0010604	biological_process	positive regulation of macromolecule metabolic process	0.018915	0.0404262
GO:0043270	biological_process	positive regulation of ion transport	0.018915	0.0404262
GO:0000060	biological_process	protein import into nucleus, translocation	0.018915	0.0404262
GO:0010522	biological_process	regulation of calcium ion transport into cytosol	0.018915	0.0404262
GO:0023052	biological_process	signaling	0.022273	0.0289019
GO:0000302	biological_process	response to reactive oxygen species	0.02906	0.0364085
GO:0010720	biological_process	positive regulation of cell development	0.02906	0.0364085
GO:0002237	biological_process	response to molecule of bacterial origin	0.02906	0.0364085
GO:0051276	biological_process	chromosome organization	0.02906	0.0364085
GO:0006470	biological_process	protein dephosphorylation	0.03399	0.0381949
GO:0005975	biological_process	carbohydrate metabolic process	0.03399	0.0381949
GO:0006641	biological_process	triglyceride metabolic process	0.03399	0.0381949
GO:0006996	biological_process	organelle organization	0.035414	0.0378444
GO:0003002	biological_process	regionalization	0.035634	0.0377098
GO:0048598	biological_process	embryonic morphogenesis	0.03599	0.037361
GO:0007417	biological_process	central nervous system development	0.03599	0.037361
GO:0016477	biological_process	cell migration	0.041553	0.0423297
GO:0030425	cellular_component	dendrite	0.000171	0.006213
GO:0044297	cellular_component	cell body	0.00168	0.02616
GO:0005746	cellular_component	mitochondrial respiratory chain	0.002944	0.020056
GO:0005770	cellular_component	late endosome	0.005182	0.0313799
GO:0044430	cellular_component	cytoskeletal part	0.005443	0.0312256
GO:0034708	cellular_component	methyltransferase complex	0.007001	0.0363385
GO:0005764	cellular_component	lysosome	0.010281	0.0294902
GO:0005924	cellular_component	cell-substrate adherens junction	0.018852	0.0419361
GO:0005884	cellular_component	actin filament	0.018915	0.0404262
GO:0016604	cellular_component	nuclear body	0.020702	0.027187
GO:0044444	cellular_component	cytoplasmic part	0.024863	0.0318831
GO:0005815	cellular_component	microtubule organizing center	0.028591	0.0362374
GO:0031012	cellular_component	extracellular matrix	0.02906	0.0364085
GO:0030532	cellular_component	small nuclear ribonucleoprotein complex	0.032815	0.0372587
GO:0031227	cellular_component	intrinsic to endoplasmic reticulum membrane	0.03399	0.0381949
GO:0000315	cellular_component	organellar large ribosomal subunit	0.03399	0.0381949
GO:0000775	cellular_component	chromosome, centromeric region	0.035634	0.0377098
GO:0031981	cellular_component	nuclear lumen	0.046456	0.0468861
GO:0003954	molecular_function	NADH dehydrogenase activity	0.000353	0.00961925
GO:0042802	molecular_function	identical protein binding	0.001802	0.0245523
GO:0051536	molecular_function	iron-sulfur cluster binding	0.002799	0.0217922
GO:0015631	molecular_function	tubulin binding	0.005548	0.0302366
GO:0003909	molecular_function	DNA ligase activity	0.007001	0.0363385
GO:0042623	molecular_function	ATPase activity, coupled	0.007834	0.0258759
GO:0016836	molecular_function	hydro-lyase activity	0.009529	0.0305489
GO:0003712	molecular_function	transcription cofactor activity	0.013714	0.0347634
GO:0005198	molecular_function	structural molecule activity	0.014391	0.0356504
GO:0004721	molecular_function	phosphoprotein phosphatase activity	0.015838	0.0383632
GO:0043566	molecular_function	structure-specific DNA binding	0.015838	0.0383632
GO:0005244	molecular_function	voltage-gated ion channel activity	0.018915	0.0404262
GO:0031072	molecular_function	heat shock protein binding	0.018915	0.0404262
GO:0000981	molecular_function	sequence-specific DNA binding RNA polymerase II transcription factor activity	0.018915	0.0404262
GO:0004774	molecular_function	succinate-CoA ligase activity	0.018915	0.0404262
GO:0016614	molecular_function	oxidoreductase activity, acting on CH-OH group of donors	0.018915	0.0404262
GO:0008237	molecular_function	metallopeptidase activity	0.018915	0.0404262
GO:0016861	molecular_function	intramolecular oxidoreductase activity, interconverting aldoses and ketoses	0.02906	0.0364085
GO:0004563	molecular_function	beta-N-acetylhexosaminidase activity	0.02906	0.0364085
GO:0005102	molecular_function	receptor binding	0.031073	0.0360315
GO:0019904	molecular_function	protein domain specific binding	0.032665	0.0374788
GO:0043565	molecular_function	sequence-specific DNA binding	0.048562	0.048562
