# Supplementary material for: High-Throughput Sequencing Reveals Differential Expression of miRNAs in Intestine from Sea Cucumber during Aestivation
Source: PLoS One. 2013 Oct 15;8(10):e76120. doi: 10.1371/journal.pone.0076120 (PMC3797095; doi:10.1371/journal.pone.0076120)
Supplement: Table S4 — List of putative targets involved in enriched GO categories. (XLSX) [file pone.0076120.s006.xlsx]

## Sheet: Sheet1
miRNA	GO_Term	Ref ID	Blast Anno	GO_Function	GO_name
miR-200-3p	GO:0006353	isotig03295	PREDICTED: mago-nashi homolog B-like [Saccoglossus kowalevskii]	biological_process	transcription termination, DNA-dependent
miR-200-3p	GO:0006353	isotig08859	PREDICTED: similar to splicing factor u2af large subunit, partial [Strongylocentrotus purpuratus]	biological_process	transcription termination, DNA-dependent
miR-200-3p	GO:0006353	isotig09289	hypothetical protein BRAFLDRAFT_59621 [Branchiostoma floridae]	biological_process	transcription termination, DNA-dependent
miR-200-3p	GO:0006091	isotig03263	PREDICTED: similar to NADH-ubiquinone oxidoreductase Fe-S protein 7, partial [Hydra magnipapillata]	biological_process	generation of precursor metabolites and energy
miR-200-3p	GO:0006091	isotig03264	PREDICTED: similar to NADH-ubiquinone oxidoreductase Fe-S protein 7, partial [Hydra magnipapillata]	biological_process	generation of precursor metabolites and energy
miR-200-3p	GO:0006091	isotig03265	NADH dehydrogenase iron-sulfur protein 7, mitochondrial precursor [Rana catesbeiana]	biological_process	generation of precursor metabolites and energy
miR-200-3p	GO:0006091	isotig03266	NADH dehydrogenase iron-sulfur protein 7, mitochondrial precursor [Rana catesbeiana]	biological_process	generation of precursor metabolites and energy
miR-200-3p	GO:0006091	isotig03267	PREDICTED: similar to NADH-ubiquinone oxidoreductase Fe-S protein 7, partial [Hydra magnipapillata]	biological_process	generation of precursor metabolites and energy
miR-200-3p	GO:0006091	isotig03268	PREDICTED: similar to NADH-ubiquinone oxidoreductase Fe-S protein 7, partial [Hydra magnipapillata]	biological_process	generation of precursor metabolites and energy
miR-200-3p	GO:0006091	isotig03269	NADH dehydrogenase iron-sulfur protein 7, mitochondrial precursor [Rana catesbeiana]	biological_process	generation of precursor metabolites and energy
miR-200-3p	GO:0006091	isotig03270	NADH dehydrogenase iron-sulfur protein 7, mitochondrial precursor [Rana catesbeiana]	biological_process	generation of precursor metabolites and energy
miR-200-3p	GO:0008284	isotig08431	PREDICTED: similar to transcription factor AP-1 [Strongylocentrotus purpuratus]	biological_process	positive regulation of cell proliferation
miR-200-3p	GO:0008284	isotig08432	PREDICTED: similar to transcription factor AP-1 [Strongylocentrotus purpuratus]	biological_process	positive regulation of cell proliferation
miR-200-3p	GO:0006007	isotig15228	PREDICTED: hypothetical protein [Strongylocentrotus purpuratus]	biological_process	glucose catabolic process
miR-200-3p	GO:0043954	isotig07440	PREDICTED: similar to Sans [Strongylocentrotus purpuratus]	biological_process	cellular component maintenance
miR-200-3p	GO:0043954	isotig07441	PREDICTED: similar to Sans [Strongylocentrotus purpuratus]	biological_process	cellular component maintenance
miR-200-3p	GO:0000398	isotig16173	PREDICTED: similar to family with sequence similarity 51, member A1 [Strongylocentrotus purpuratus]	biological_process	nuclear mRNA splicing, via spliceosome
miR-200-3p	GO:0001959	isotig08493	PREDICTED: hsp90 co-chaperone Cdc37 [Callithrix jacchus]	biological_process	regulation of cytokine-mediated signaling pathway
miR-200-3p	GO:0001959	isotig08494	PREDICTED: hsp90 co-chaperone Cdc37 [Callithrix jacchus]	biological_process	regulation of cytokine-mediated signaling pathway
miR-200-3p	GO:0006413	isotig07274	PREDICTED: hypothetical protein [Strongylocentrotus purpuratus]	biological_process	translational initiation
miR-200-3p	GO:0006413	isotig07275	PREDICTED: hypothetical protein [Strongylocentrotus purpuratus]	biological_process	translational initiation
miR-200-3p	GO:0010257	isotig03263	PREDICTED: similar to NADH-ubiquinone oxidoreductase Fe-S protein 7, partial [Hydra magnipapillata]	biological_process	NADH dehydrogenase complex assembly
miR-200-3p	GO:0010257	isotig03264	PREDICTED: similar to NADH-ubiquinone oxidoreductase Fe-S protein 7, partial [Hydra magnipapillata]	biological_process	NADH dehydrogenase complex assembly
miR-200-3p	GO:0010257	isotig03265	NADH dehydrogenase iron-sulfur protein 7, mitochondrial precursor [Rana catesbeiana]	biological_process	NADH dehydrogenase complex assembly
miR-200-3p	GO:0010257	isotig03266	NADH dehydrogenase iron-sulfur protein 7, mitochondrial precursor [Rana catesbeiana]	biological_process	NADH dehydrogenase complex assembly
miR-200-3p	GO:0010257	isotig03267	PREDICTED: similar to NADH-ubiquinone oxidoreductase Fe-S protein 7, partial [Hydra magnipapillata]	biological_process	NADH dehydrogenase complex assembly
miR-200-3p	GO:0010257	isotig03268	PREDICTED: similar to NADH-ubiquinone oxidoreductase Fe-S protein 7, partial [Hydra magnipapillata]	biological_process	NADH dehydrogenase complex assembly
miR-200-3p	GO:0010257	isotig03269	NADH dehydrogenase iron-sulfur protein 7, mitochondrial precursor [Rana catesbeiana]	biological_process	NADH dehydrogenase complex assembly
miR-200-3p	GO:0010257	isotig03270	NADH dehydrogenase iron-sulfur protein 7, mitochondrial precursor [Rana catesbeiana]	biological_process	NADH dehydrogenase complex assembly
miR-200-3p	GO:0010257	isotig15441	PREDICTED: NADH dehydrogenase (ubiquinone) 1 alpha subcomplex, assembly factor 3-like [Saccoglossus kowalevskii]	biological_process	NADH dehydrogenase complex assembly
miR-200-3p	GO:0006352	isotig09289	hypothetical protein BRAFLDRAFT_59621 [Branchiostoma floridae]	biological_process	transcription initiation, DNA-dependent
miR-200-3p	GO:0006352	isotig14145	PREDICTED: similar to LOC494643 protein [Strongylocentrotus purpuratus]	biological_process	transcription initiation, DNA-dependent
miR-200-3p	GO:0045935	isotig07105	PREDICTED: similar to unichrom [Strongylocentrotus purpuratus]	biological_process	positive regulation of nucleobase-containing compound metabolic process
miR-200-3p	GO:0045935	isotig07106	PREDICTED: similar to unichrom [Strongylocentrotus purpuratus]	biological_process	positive regulation of nucleobase-containing compound metabolic process
miR-200-3p	GO:0045935	isotig07114	PREDICTED: hypothetical protein [Strongylocentrotus purpuratus]	biological_process	positive regulation of nucleobase-containing compound metabolic process
miR-200-3p	GO:0045935	isotig07115	PREDICTED: hypothetical protein [Strongylocentrotus purpuratus]	biological_process	positive regulation of nucleobase-containing compound metabolic process
miR-200-3p	GO:0045935	isotig09289	hypothetical protein BRAFLDRAFT_59621 [Branchiostoma floridae]	biological_process	positive regulation of nucleobase-containing compound metabolic process
miR-200-3p	GO:0006354	isotig07114	PREDICTED: hypothetical protein [Strongylocentrotus purpuratus]	biological_process	transcription elongation, DNA-dependent
miR-200-3p	GO:0006354	isotig07115	PREDICTED: hypothetical protein [Strongylocentrotus purpuratus]	biological_process	transcription elongation, DNA-dependent
miR-200-3p	GO:0006354	isotig09289	hypothetical protein BRAFLDRAFT_59621 [Branchiostoma floridae]	biological_process	transcription elongation, DNA-dependent
miR-200-3p	GO:0006354	isotig14145	PREDICTED: similar to LOC494643 protein [Strongylocentrotus purpuratus]	biological_process	transcription elongation, DNA-dependent
miR-200-3p	GO:0048468	isotig05206	RecName: Full=Profilin-A	biological_process	cell development
miR-200-3p	GO:0048468	isotig05207	RecName: Full=Profilin-A	biological_process	cell development
miR-200-3p	GO:0048468	isotig05208	RecName: Full=Profilin-A	biological_process	cell development
miR-200-3p	GO:0048468	isotig08573	PREDICTED: similar to presenilin [Strongylocentrotus purpuratus]	biological_process	cell development
miR-200-3p	GO:0048468	isotig08574	PREDICTED: similar to presenilin [Strongylocentrotus purpuratus]	biological_process	cell development
miR-200-3p	GO:0012501	isotig05263	predicted protein [Nematostella vectensis]	biological_process	programmed cell death
miR-200-3p	GO:0012501	isotig05264	predicted protein [Nematostella vectensis]	biological_process	programmed cell death
miR-200-3p	GO:0008283	isotig00992	heat shock protein 70 [Apostichopus japonicus]	biological_process	cell proliferation
miR-200-3p	GO:0008283	isotig07858	ribonucleotide reductase, beta subunit, putative [Ixodes scapularis]	biological_process	cell proliferation
miR-200-3p	GO:0008283	isotig07859	ribonucleotide reductase, beta subunit, putative [Ixodes scapularis]	biological_process	cell proliferation
miR-200-3p	GO:0008283	isotig13575	PREDICTED: similar to speedy A [Strongylocentrotus purpuratus]	biological_process	cell proliferation
miR-200-3p	GO:0008283	isotig15331	neurofibromin 2 [Saccoglossus kowalevskii]	biological_process	cell proliferation
miR-200-3p	GO:0010551	isotig08431	PREDICTED: similar to transcription factor AP-1 [Strongylocentrotus purpuratus]	biological_process	global transcription regulation from Pol II promoter
miR-200-3p	GO:0010551	isotig08432	PREDICTED: similar to transcription factor AP-1 [Strongylocentrotus purpuratus]	biological_process	global transcription regulation from Pol II promoter
miR-200-3p	GO:0010551	isotig14145	PREDICTED: similar to LOC494643 protein [Strongylocentrotus purpuratus]	biological_process	global transcription regulation from Pol II promoter
miR-200-3p	GO:0006612	isotig04359	PREDICTED: similar to Signal sequence receptor, beta [Strongylocentrotus purpuratus]	biological_process	protein targeting to membrane
miR-200-3p	GO:0006612	isotig04360	PREDICTED: similar to Signal sequence receptor, beta [Strongylocentrotus purpuratus]	biological_process	protein targeting to membrane
miR-200-3p	GO:0006612	isotig04361	PREDICTED: similar to Signal sequence receptor, beta [Strongylocentrotus purpuratus]	biological_process	protein targeting to membrane
miR-200-3p	GO:0006612	isotig04362	PREDICTED: similar to Signal sequence receptor, beta [Strongylocentrotus purpuratus]	biological_process	protein targeting to membrane
miR-200-3p	GO:0006612	isotig09217	mitochondrial import receptor subunit TOM22 homolog [Danio rerio]	biological_process	protein targeting to membrane
miR-200-3p	GO:0006511	isotig13997	serine	biological_process	ubiquitin-dependent protein catabolic process
miR-200-3p	GO:0006511	isotig14012	PREDICTED: hypothetical protein [Strongylocentrotus purpuratus]	biological_process	ubiquitin-dependent protein catabolic process
miR-200-3p	GO:0015837	isotig08573	PREDICTED: similar to presenilin [Strongylocentrotus purpuratus]	biological_process	amine transport
miR-200-3p	GO:0015837	isotig08574	PREDICTED: similar to presenilin [Strongylocentrotus purpuratus]	biological_process	amine transport
miR-200-3p	GO:0008154	isotig05206	RecName: Full=Profilin-A	biological_process	actin polymerization or depolymerization
miR-200-3p	GO:0008154	isotig05207	RecName: Full=Profilin-A	biological_process	actin polymerization or depolymerization
miR-200-3p	GO:0008154	isotig05208	RecName: Full=Profilin-A	biological_process	actin polymerization or depolymerization
miR-200-3p	GO:0007611	isotig08431	PREDICTED: similar to transcription factor AP-1 [Strongylocentrotus purpuratus]	biological_process	learning or memory
miR-200-3p	GO:0007611	isotig08432	PREDICTED: similar to transcription factor AP-1 [Strongylocentrotus purpuratus]	biological_process	learning or memory
miR-200-3p	GO:0007611	isotig08573	PREDICTED: similar to presenilin [Strongylocentrotus purpuratus]	biological_process	learning or memory
miR-200-3p	GO:0007611	isotig08574	PREDICTED: similar to presenilin [Strongylocentrotus purpuratus]	biological_process	learning or memory
miR-200-3p	GO:0042471	isotig07440	PREDICTED: similar to Sans [Strongylocentrotus purpuratus]	biological_process	ear morphogenesis
miR-200-3p	GO:0042471	isotig07441	PREDICTED: similar to Sans [Strongylocentrotus purpuratus]	biological_process	ear morphogenesis
miR-200-3p	GO:0023052	isotig03100	PREDICTED: similar to LOC445857 protein, partial [Strongylocentrotus purpuratus]	biological_process	signaling
miR-200-3p	GO:0023052	isotig13199	PREDICTED: similar to Structural maintenance of chromosomes 3, partial [Strongylocentrotus purpuratus]	biological_process	signaling
miR-200-3p	GO:0023052	isotig14592	unnamed protein product [Mus musculus]	biological_process	signaling
miR-200-3p	GO:0000302	isotig08431	PREDICTED: similar to transcription factor AP-1 [Strongylocentrotus purpuratus]	biological_process	response to reactive oxygen species
miR-200-3p	GO:0000302	isotig08432	PREDICTED: similar to transcription factor AP-1 [Strongylocentrotus purpuratus]	biological_process	response to reactive oxygen species
miR-200-3p	GO:0000302	isotig13997	serine	biological_process	response to reactive oxygen species
miR-200-3p	GO:0002237	isotig08431	PREDICTED: similar to transcription factor AP-1 [Strongylocentrotus purpuratus]	biological_process	response to molecule of bacterial origin
miR-200-3p	GO:0002237	isotig08432	PREDICTED: similar to transcription factor AP-1 [Strongylocentrotus purpuratus]	biological_process	response to molecule of bacterial origin
miR-200-3p	GO:0051276	isotig05206	RecName: Full=Profilin-A	biological_process	chromosome organization
miR-200-3p	GO:0051276	isotig05207	RecName: Full=Profilin-A	biological_process	chromosome organization
miR-200-3p	GO:0051276	isotig05208	RecName: Full=Profilin-A	biological_process	chromosome organization
miR-200-3p	GO:0051276	isotig13199	PREDICTED: similar to Structural maintenance of chromosomes 3, partial [Strongylocentrotus purpuratus]	biological_process	chromosome organization
miR-200-3p	GO:0051276	isotig14914	calmodulin 2 [Apostichopus japonicus]	biological_process	chromosome organization
miR-200-3p	GO:0005975	isotig09303	PREDICTED: acly protein-like [Saccoglossus kowalevskii]	biological_process	carbohydrate metabolic process
miR-200-3p	GO:0005975	isotig09304	PREDICTED: acly protein-like [Saccoglossus kowalevskii]	biological_process	carbohydrate metabolic process
miR-200-3p	GO:0006641	isotig09303	PREDICTED: acly protein-like [Saccoglossus kowalevskii]	biological_process	triglyceride metabolic process
miR-200-3p	GO:0006641	isotig09304	PREDICTED: acly protein-like [Saccoglossus kowalevskii]	biological_process	triglyceride metabolic process
miR-200-3p	GO:0006996	isotig13084	PREDICTED: similar to ADP-ribosylation factor-like 6 interacting protein 2 [Strongylocentrotus purpuratus]	biological_process	organelle organization
miR-200-3p	GO:0006996	isotig14012	PREDICTED: hypothetical protein [Strongylocentrotus purpuratus]	biological_process	organelle organization
miR-200-3p	GO:0003002	isotig08573	PREDICTED: similar to presenilin [Strongylocentrotus purpuratus]	biological_process	regionalization
miR-200-3p	GO:0003002	isotig08574	PREDICTED: similar to presenilin [Strongylocentrotus purpuratus]	biological_process	regionalization
miR-200-3p	GO:0048598	isotig08573	PREDICTED: similar to presenilin [Strongylocentrotus purpuratus]	biological_process	embryonic morphogenesis
miR-200-3p	GO:0048598	isotig08574	PREDICTED: similar to presenilin [Strongylocentrotus purpuratus]	biological_process	embryonic morphogenesis
miR-200-3p	GO:0007417	isotig05206	RecName: Full=Profilin-A	biological_process	central nervous system development
miR-200-3p	GO:0007417	isotig05207	RecName: Full=Profilin-A	biological_process	central nervous system development
miR-200-3p	GO:0007417	isotig05208	RecName: Full=Profilin-A	biological_process	central nervous system development
miR-200-3p	GO:0016477	isotig08573	PREDICTED: similar to presenilin [Strongylocentrotus purpuratus]	biological_process	cell migration
miR-200-3p	GO:0016477	isotig08574	PREDICTED: similar to presenilin [Strongylocentrotus purpuratus]	biological_process	cell migration
miR-200-3p	GO:0030425	isotig08573	PREDICTED: similar to presenilin [Strongylocentrotus purpuratus]	cellular_component	dendrite
miR-200-3p	GO:0030425	isotig08574	PREDICTED: similar to presenilin [Strongylocentrotus purpuratus]	cellular_component	dendrite
miR-200-3p	GO:0044297	isotig08573	PREDICTED: similar to presenilin [Strongylocentrotus purpuratus]	cellular_component	cell body
miR-200-3p	GO:0044297	isotig08574	PREDICTED: similar to presenilin [Strongylocentrotus purpuratus]	cellular_component	cell body
miR-200-3p	GO:0044297	isotig14592	unnamed protein product [Mus musculus]	cellular_component	cell body
miR-200-3p	GO:0005746	isotig03263	PREDICTED: similar to NADH-ubiquinone oxidoreductase Fe-S protein 7, partial [Hydra magnipapillata]	cellular_component	mitochondrial respiratory chain
miR-200-3p	GO:0005746	isotig03264	PREDICTED: similar to NADH-ubiquinone oxidoreductase Fe-S protein 7, partial [Hydra magnipapillata]	cellular_component	mitochondrial respiratory chain
miR-200-3p	GO:0005746	isotig03265	NADH dehydrogenase iron-sulfur protein 7, mitochondrial precursor [Rana catesbeiana]	cellular_component	mitochondrial respiratory chain
miR-200-3p	GO:0005746	isotig03266	NADH dehydrogenase iron-sulfur protein 7, mitochondrial precursor [Rana catesbeiana]	cellular_component	mitochondrial respiratory chain
miR-200-3p	GO:0005746	isotig03267	PREDICTED: similar to NADH-ubiquinone oxidoreductase Fe-S protein 7, partial [Hydra magnipapillata]	cellular_component	mitochondrial respiratory chain
miR-200-3p	GO:0005746	isotig03268	PREDICTED: similar to NADH-ubiquinone oxidoreductase Fe-S protein 7, partial [Hydra magnipapillata]	cellular_component	mitochondrial respiratory chain
miR-200-3p	GO:0005746	isotig03269	NADH dehydrogenase iron-sulfur protein 7, mitochondrial precursor [Rana catesbeiana]	cellular_component	mitochondrial respiratory chain
miR-200-3p	GO:0005746	isotig03270	NADH dehydrogenase iron-sulfur protein 7, mitochondrial precursor [Rana catesbeiana]	cellular_component	mitochondrial respiratory chain
miR-200-3p	GO:0044430	isotig14707	PREDICTED: hypothetical protein [Strongylocentrotus purpuratus]	cellular_component	cytoskeletal part
miR-200-3p	GO:0005764	isotig08573	PREDICTED: similar to presenilin [Strongylocentrotus purpuratus]	cellular_component	lysosome
miR-200-3p	GO:0005764	isotig08574	PREDICTED: similar to presenilin [Strongylocentrotus purpuratus]	cellular_component	lysosome
miR-200-3p	GO:0005924	isotig14132	PREDICTED: similar to tensin [Nasonia vitripennis]	cellular_component	cell-substrate adherens junction
miR-200-3p	GO:0016604	isotig00992	heat shock protein 70 [Apostichopus japonicus]	cellular_component	nuclear body
miR-200-3p	GO:0016604	isotig03295	PREDICTED: mago-nashi homolog B-like [Saccoglossus kowalevskii]	cellular_component	nuclear body
miR-200-3p	GO:0016604	isotig06061	PREDICTED: similar to rad51 [Strongylocentrotus purpuratus]	cellular_component	nuclear body
miR-200-3p	GO:0016604	isotig06062	PREDICTED: similar to rad51 [Strongylocentrotus purpuratus]	cellular_component	nuclear body
miR-200-3p	GO:0016604	isotig06063	PREDICTED: similar to rad51 [Strongylocentrotus purpuratus]	cellular_component	nuclear body
miR-200-3p	GO:0016604	isotig08859	PREDICTED: similar to splicing factor u2af large subunit, partial [Strongylocentrotus purpuratus]	cellular_component	nuclear body
miR-200-3p	GO:0016604	isotig09251	PREDICTED: protein FRG1-like isoform 1 [Sus scrofa]	cellular_component	nuclear body
miR-200-3p	GO:0016604	isotig09252	PREDICTED: protein FRG1-like isoform 1 [Sus scrofa]	cellular_component	nuclear body
miR-200-3p	GO:0016604	isotig14012	PREDICTED: hypothetical protein [Strongylocentrotus purpuratus]	cellular_component	nuclear body
miR-200-3p	GO:0016604	isotig14145	PREDICTED: similar to LOC494643 protein [Strongylocentrotus purpuratus]	cellular_component	nuclear body
miR-200-3p	GO:0044444	isotig00992	heat shock protein 70 [Apostichopus japonicus]	cellular_component	cytoplasmic part
miR-200-3p	GO:0044444	isotig02403	predicted protein [Nematostella vectensis]	cellular_component	cytoplasmic part
miR-200-3p	GO:0044444	isotig02404	predicted protein [Nematostella vectensis]	cellular_component	cytoplasmic part
miR-200-3p	GO:0044444	isotig03295	PREDICTED: mago-nashi homolog B-like [Saccoglossus kowalevskii]	cellular_component	cytoplasmic part
miR-200-3p	GO:0044444	isotig04136	PREDICTED: similar to chaperonin subunit 8 theta [Strongylocentrotus purpuratus]	cellular_component	cytoplasmic part
miR-200-3p	GO:0044444	isotig04339	hypothetical protein BRAFLDRAFT_113482 [Branchiostoma floridae]	cellular_component	cytoplasmic part
miR-200-3p	GO:0044444	isotig04729	PREDICTED: hypothetical protein [Strongylocentrotus purpuratus]	cellular_component	cytoplasmic part
miR-200-3p	GO:0044444	isotig04730	PREDICTED: hypothetical protein [Strongylocentrotus purpuratus]	cellular_component	cytoplasmic part
miR-200-3p	GO:0044444	isotig04731	PREDICTED: hypothetical protein [Strongylocentrotus purpuratus]	cellular_component	cytoplasmic part
miR-200-3p	GO:0044444	isotig04732	PREDICTED: hypothetical protein [Strongylocentrotus purpuratus]	cellular_component	cytoplasmic part
miR-200-3p	GO:0044444	isotig04739	serine hydroxymethyltransferase, mitochondrial-like [Saccoglossus kowalevskii]	cellular_component	cytoplasmic part
miR-200-3p	GO:0044444	isotig04740	serine hydroxymethyltransferase, mitochondrial-like [Saccoglossus kowalevskii]	cellular_component	cytoplasmic part
miR-200-3p	GO:0044444	isotig05199	PREDICTED: similar to Aminopeptidase N (rAPN) (Alanyl aminopeptidase) (Microsomal aminopeptidase) (Aminopeptidase M) (APM) (Kidney Zn peptidase) (KZP) (CD13 antigen) [Strongylocentrotus purpuratus]	cellular_component	cytoplasmic part
miR-200-3p	GO:0044444	isotig07073	4-hydroxyphenylpyruvate dioxygenase [Salmo salar]	cellular_component	cytoplasmic part
miR-200-3p	GO:0044444	isotig07302	prefoldin subunit 4 [Xenopus (Silurana) tropicalis]	cellular_component	cytoplasmic part
miR-200-3p	GO:0044444	isotig07303	prefoldin subunit 4 [Xenopus (Silurana) tropicalis]	cellular_component	cytoplasmic part
miR-200-3p	GO:0044444	isotig08431	PREDICTED: similar to transcription factor AP-1 [Strongylocentrotus purpuratus]	cellular_component	cytoplasmic part
miR-200-3p	GO:0044444	isotig08432	PREDICTED: similar to transcription factor AP-1 [Strongylocentrotus purpuratus]	cellular_component	cytoplasmic part
miR-200-3p	GO:0044444	isotig08493	PREDICTED: hsp90 co-chaperone Cdc37 [Callithrix jacchus]	cellular_component	cytoplasmic part
miR-200-3p	GO:0044444	isotig08494	PREDICTED: hsp90 co-chaperone Cdc37 [Callithrix jacchus]	cellular_component	cytoplasmic part
miR-200-3p	GO:0044444	isotig09303	PREDICTED: acly protein-like [Saccoglossus kowalevskii]	cellular_component	cytoplasmic part
miR-200-3p	GO:0044444	isotig09304	PREDICTED: acly protein-like [Saccoglossus kowalevskii]	cellular_component	cytoplasmic part
miR-200-3p	GO:0044444	isotig09516	PREDICTED: similar to glycogen debranching enzyme, partial [Strongylocentrotus purpuratus]	cellular_component	cytoplasmic part
miR-200-3p	GO:0044444	isotig09611	cyclin A protein [Sphaerechinus granularis]	cellular_component	cytoplasmic part
miR-200-3p	GO:0044444	isotig11355	PREDICTED: similar to predicted protein, partial [Hydra magnipapillata]	cellular_component	cytoplasmic part
miR-200-3p	GO:0044444	isotig13082	PREDICTED: similar to ENSANGP00000003616 [Strongylocentrotus purpuratus]	cellular_component	cytoplasmic part
miR-200-3p	GO:0044444	isotig14012	PREDICTED: hypothetical protein [Strongylocentrotus purpuratus]	cellular_component	cytoplasmic part
miR-200-3p	GO:0044444	isotig15331	neurofibromin 2 [Saccoglossus kowalevskii]	cellular_component	cytoplasmic part
miR-200-3p	GO:0044444	isotig15504	hypothetical protein BRAFLDRAFT_77468 [Branchiostoma floridae]	cellular_component	cytoplasmic part
miR-200-3p	GO:0044444	isotig16022	PREDICTED: similar to B cell receptor associated protein-like protein, partial [Strongylocentrotus purpuratus]	cellular_component	cytoplasmic part
miR-200-3p	GO:0005815	isotig08573	PREDICTED: similar to presenilin [Strongylocentrotus purpuratus]	cellular_component	microtubule organizing center
miR-200-3p	GO:0005815	isotig08574	PREDICTED: similar to presenilin [Strongylocentrotus purpuratus]	cellular_component	microtubule organizing center
miR-200-3p	GO:0030532	isotig08833	unnamed protein product [Tetraodon nigroviridis]	cellular_component	small nuclear ribonucleoprotein complex
miR-200-3p	GO:0031227	isotig07013	hypothetical protein BRAFLDRAFT_86404 [Branchiostoma floridae]	cellular_component	intrinsic to endoplasmic reticulum membrane
miR-200-3p	GO:0000315	isotig07486	PREDICTED: hypothetical protein [Strongylocentrotus purpuratus]	cellular_component	organellar large ribosomal subunit
miR-200-3p	GO:0000315	isotig07487	PREDICTED: hypothetical protein [Strongylocentrotus purpuratus]	cellular_component	organellar large ribosomal subunit
miR-200-3p	GO:0000775	isotig08573	PREDICTED: similar to presenilin [Strongylocentrotus purpuratus]	cellular_component	chromosome, centromeric region
miR-200-3p	GO:0000775	isotig08574	PREDICTED: similar to presenilin [Strongylocentrotus purpuratus]	cellular_component	chromosome, centromeric region
miR-200-3p	GO:0031981	isotig04637	nuclear nucleic acid-binding protein C1D [Gallus gallus]	cellular_component	nuclear lumen
miR-200-3p	GO:0031981	isotig04638	nuclear nucleic acid-binding protein C1D [Gallus gallus]	cellular_component	nuclear lumen
miR-200-3p	GO:0031981	isotig04639	nuclear nucleic acid-binding protein C1D [Gallus gallus]	cellular_component	nuclear lumen
miR-200-3p	GO:0031981	isotig05409	PREDICTED: hypothetical protein [Strongylocentrotus purpuratus]	cellular_component	nuclear lumen
miR-200-3p	GO:0031981	isotig07114	PREDICTED: hypothetical protein [Strongylocentrotus purpuratus]	cellular_component	nuclear lumen
miR-200-3p	GO:0031981	isotig07115	PREDICTED: hypothetical protein [Strongylocentrotus purpuratus]	cellular_component	nuclear lumen
miR-200-3p	GO:0031981	isotig08431	PREDICTED: similar to transcription factor AP-1 [Strongylocentrotus purpuratus]	cellular_component	nuclear lumen
miR-200-3p	GO:0031981	isotig08432	PREDICTED: similar to transcription factor AP-1 [Strongylocentrotus purpuratus]	cellular_component	nuclear lumen
miR-200-3p	GO:0031981	isotig08517	PREDICTED: similar to cdk8 [Tribolium castaneum]	cellular_component	nuclear lumen
miR-200-3p	GO:0031981	isotig09303	PREDICTED: acly protein-like [Saccoglossus kowalevskii]	cellular_component	nuclear lumen
miR-200-3p	GO:0031981	isotig09304	PREDICTED: acly protein-like [Saccoglossus kowalevskii]	cellular_component	nuclear lumen
miR-200-3p	GO:0031981	isotig09516	PREDICTED: similar to glycogen debranching enzyme, partial [Strongylocentrotus purpuratus]	cellular_component	nuclear lumen
miR-200-3p	GO:0031981	isotig09611	cyclin A protein [Sphaerechinus granularis]	cellular_component	nuclear lumen
miR-200-3p	GO:0031981	isotig15488	hypothetical protein BRAFLDRAFT_59895 [Branchiostoma floridae]	cellular_component	nuclear lumen
miR-200-3p	GO:0003954	isotig03263	PREDICTED: similar to NADH-ubiquinone oxidoreductase Fe-S protein 7, partial [Hydra magnipapillata]	molecular_function	NADH dehydrogenase activity
miR-200-3p	GO:0003954	isotig03264	PREDICTED: similar to NADH-ubiquinone oxidoreductase Fe-S protein 7, partial [Hydra magnipapillata]	molecular_function	NADH dehydrogenase activity
miR-200-3p	GO:0003954	isotig03265	NADH dehydrogenase iron-sulfur protein 7, mitochondrial precursor [Rana catesbeiana]	molecular_function	NADH dehydrogenase activity
miR-200-3p	GO:0003954	isotig03266	NADH dehydrogenase iron-sulfur protein 7, mitochondrial precursor [Rana catesbeiana]	molecular_function	NADH dehydrogenase activity
miR-200-3p	GO:0003954	isotig03267	PREDICTED: similar to NADH-ubiquinone oxidoreductase Fe-S protein 7, partial [Hydra magnipapillata]	molecular_function	NADH dehydrogenase activity
miR-200-3p	GO:0003954	isotig03268	PREDICTED: similar to NADH-ubiquinone oxidoreductase Fe-S protein 7, partial [Hydra magnipapillata]	molecular_function	NADH dehydrogenase activity
miR-200-3p	GO:0003954	isotig03269	NADH dehydrogenase iron-sulfur protein 7, mitochondrial precursor [Rana catesbeiana]	molecular_function	NADH dehydrogenase activity
miR-200-3p	GO:0003954	isotig03270	NADH dehydrogenase iron-sulfur protein 7, mitochondrial precursor [Rana catesbeiana]	molecular_function	NADH dehydrogenase activity
miR-200-3p	GO:0042802	isotig04739	serine hydroxymethyltransferase, mitochondrial-like [Saccoglossus kowalevskii]	molecular_function	identical protein binding
miR-200-3p	GO:0042802	isotig04740	serine hydroxymethyltransferase, mitochondrial-like [Saccoglossus kowalevskii]	molecular_function	identical protein binding
miR-200-3p	GO:0042802	isotig07440	PREDICTED: similar to Sans [Strongylocentrotus purpuratus]	molecular_function	identical protein binding
miR-200-3p	GO:0042802	isotig07441	PREDICTED: similar to Sans [Strongylocentrotus purpuratus]	molecular_function	identical protein binding
miR-200-3p	GO:0042802	isotig08431	PREDICTED: similar to transcription factor AP-1 [Strongylocentrotus purpuratus]	molecular_function	identical protein binding
miR-200-3p	GO:0042802	isotig08432	PREDICTED: similar to transcription factor AP-1 [Strongylocentrotus purpuratus]	molecular_function	identical protein binding
miR-200-3p	GO:0042802	isotig09607	PREDICTED: similar to ATPase inhibitor, mitochondrial [Strongylocentrotus purpuratus]	molecular_function	identical protein binding
miR-200-3p	GO:0042802	isotig09608	PREDICTED: similar to ATPase inhibitor, mitochondrial [Strongylocentrotus purpuratus]	molecular_function	identical protein binding
miR-200-3p	GO:0042802	isotig12213	hypothetical protein BRAFLDRAFT_93828 [Branchiostoma floridae]	molecular_function	identical protein binding
miR-200-3p	GO:0042802	isotig14014	PREDICTED: GrpE-like 1, mitochondrial-like [Saccoglossus kowalevskii]	molecular_function	identical protein binding
miR-200-3p	GO:0042802	isotig14592	unnamed protein product [Mus musculus]	molecular_function	identical protein binding
miR-200-3p	GO:0051536	isotig03263	PREDICTED: similar to NADH-ubiquinone oxidoreductase Fe-S protein 7, partial [Hydra magnipapillata]	molecular_function	iron-sulfur cluster binding
miR-200-3p	GO:0051536	isotig03264	PREDICTED: similar to NADH-ubiquinone oxidoreductase Fe-S protein 7, partial [Hydra magnipapillata]	molecular_function	iron-sulfur cluster binding
miR-200-3p	GO:0051536	isotig03265	NADH dehydrogenase iron-sulfur protein 7, mitochondrial precursor [Rana catesbeiana]	molecular_function	iron-sulfur cluster binding
miR-200-3p	GO:0051536	isotig03266	NADH dehydrogenase iron-sulfur protein 7, mitochondrial precursor [Rana catesbeiana]	molecular_function	iron-sulfur cluster binding
miR-200-3p	GO:0051536	isotig03267	PREDICTED: similar to NADH-ubiquinone oxidoreductase Fe-S protein 7, partial [Hydra magnipapillata]	molecular_function	iron-sulfur cluster binding
miR-200-3p	GO:0051536	isotig03268	PREDICTED: similar to NADH-ubiquinone oxidoreductase Fe-S protein 7, partial [Hydra magnipapillata]	molecular_function	iron-sulfur cluster binding
miR-200-3p	GO:0051536	isotig03269	NADH dehydrogenase iron-sulfur protein 7, mitochondrial precursor [Rana catesbeiana]	molecular_function	iron-sulfur cluster binding
miR-200-3p	GO:0051536	isotig03270	NADH dehydrogenase iron-sulfur protein 7, mitochondrial precursor [Rana catesbeiana]	molecular_function	iron-sulfur cluster binding
miR-200-3p	GO:0051536	isotig14645	CDGSH iron sulfur domain-containing protein, putative [Ixodes scapularis]	molecular_function	iron-sulfur cluster binding
miR-200-3p	GO:0015631	isotig04793	Polymerase (DNA directed), beta [Danio rerio]	molecular_function	tubulin binding
miR-200-3p	GO:0015631	isotig04795	Polymerase (DNA directed), beta [Danio rerio]	molecular_function	tubulin binding
miR-200-3p	GO:0016836	isotig07621	PREDICTED: similar to fumarase [Strongylocentrotus purpuratus]	molecular_function	hydro-lyase activity
miR-200-3p	GO:0016836	isotig07622	PREDICTED: similar to fumarase [Strongylocentrotus purpuratus]	molecular_function	hydro-lyase activity
miR-200-3p	GO:0003712	isotig04637	nuclear nucleic acid-binding protein C1D [Gallus gallus]	molecular_function	transcription cofactor activity
miR-200-3p	GO:0003712	isotig04638	nuclear nucleic acid-binding protein C1D [Gallus gallus]	molecular_function	transcription cofactor activity
miR-200-3p	GO:0003712	isotig04639	nuclear nucleic acid-binding protein C1D [Gallus gallus]	molecular_function	transcription cofactor activity
miR-200-3p	GO:0003712	isotig05409	PREDICTED: hypothetical protein [Strongylocentrotus purpuratus]	molecular_function	transcription cofactor activity
miR-200-3p	GO:0003712	isotig08431	PREDICTED: similar to transcription factor AP-1 [Strongylocentrotus purpuratus]	molecular_function	transcription cofactor activity
miR-200-3p	GO:0003712	isotig08432	PREDICTED: similar to transcription factor AP-1 [Strongylocentrotus purpuratus]	molecular_function	transcription cofactor activity
miR-200-3p	GO:0003712	isotig14145	PREDICTED: similar to LOC494643 protein [Strongylocentrotus purpuratus]	molecular_function	transcription cofactor activity
miR-200-3p	GO:0005198	isotig05203	PREDICTED: mitochondrial ribosomal protein S2-like [Saccoglossus kowalevskii]	molecular_function	structural molecule activity
miR-200-3p	GO:0005198	isotig05204	PREDICTED: mitochondrial ribosomal protein S2-like [Saccoglossus kowalevskii]	molecular_function	structural molecule activity
miR-200-3p	GO:0005198	isotig05205	PREDICTED: mitochondrial ribosomal protein S2-like [Saccoglossus kowalevskii]	molecular_function	structural molecule activity
miR-200-3p	GO:0005198	isotig07486	PREDICTED: hypothetical protein [Strongylocentrotus purpuratus]	molecular_function	structural molecule activity
miR-200-3p	GO:0005198	isotig07487	PREDICTED: hypothetical protein [Strongylocentrotus purpuratus]	molecular_function	structural molecule activity
miR-200-3p	GO:0004721	isotig12213	hypothetical protein BRAFLDRAFT_93828 [Branchiostoma floridae]	molecular_function	phosphoprotein phosphatase activity
miR-200-3p	GO:0004721	isotig13997	serine	molecular_function	phosphoprotein phosphatase activity
miR-200-3p	GO:0004721	isotig15128	PREDICTED: similar to brain RPTPmam4 isoform II [Strongylocentrotus purpuratus]	molecular_function	phosphoprotein phosphatase activity
miR-200-3p	GO:0043566	isotig06061	PREDICTED: similar to rad51 [Strongylocentrotus purpuratus]	molecular_function	structure-specific DNA binding
miR-200-3p	GO:0043566	isotig06062	PREDICTED: similar to rad51 [Strongylocentrotus purpuratus]	molecular_function	structure-specific DNA binding
miR-200-3p	GO:0043566	isotig06063	PREDICTED: similar to rad51 [Strongylocentrotus purpuratus]	molecular_function	structure-specific DNA binding
miR-200-3p	GO:0043566	isotig08431	PREDICTED: similar to transcription factor AP-1 [Strongylocentrotus purpuratus]	molecular_function	structure-specific DNA binding
miR-200-3p	GO:0043566	isotig08432	PREDICTED: similar to transcription factor AP-1 [Strongylocentrotus purpuratus]	molecular_function	structure-specific DNA binding
miR-200-3p	GO:0031072	isotig08493	PREDICTED: hsp90 co-chaperone Cdc37 [Callithrix jacchus]	molecular_function	heat shock protein binding
miR-200-3p	GO:0031072	isotig08494	PREDICTED: hsp90 co-chaperone Cdc37 [Callithrix jacchus]	molecular_function	heat shock protein binding
miR-200-3p	GO:0000981	isotig07154	PREDICTED: CCAAT	molecular_function	sequence-specific DNA binding RNA polymerase II transcription factor activity
miR-200-3p	GO:0000981	isotig07155	PREDICTED: CCAAT	molecular_function	sequence-specific DNA binding RNA polymerase II transcription factor activity
miR-200-3p	GO:0000981	isotig08431	PREDICTED: similar to transcription factor AP-1 [Strongylocentrotus purpuratus]	molecular_function	sequence-specific DNA binding RNA polymerase II transcription factor activity
miR-200-3p	GO:0000981	isotig08432	PREDICTED: similar to transcription factor AP-1 [Strongylocentrotus purpuratus]	molecular_function	sequence-specific DNA binding RNA polymerase II transcription factor activity
miR-200-3p	GO:0004774	isotig09303	PREDICTED: acly protein-like [Saccoglossus kowalevskii]	molecular_function	succinate-CoA ligase activity
miR-200-3p	GO:0004774	isotig09304	PREDICTED: acly protein-like [Saccoglossus kowalevskii]	molecular_function	succinate-CoA ligase activity
miR-200-3p	GO:0016614	isotig04729	PREDICTED: hypothetical protein [Strongylocentrotus purpuratus]	molecular_function	oxidoreductase activity, acting on CH-OH group of donors
miR-200-3p	GO:0016614	isotig04730	PREDICTED: hypothetical protein [Strongylocentrotus purpuratus]	molecular_function	oxidoreductase activity, acting on CH-OH group of donors
miR-200-3p	GO:0016614	isotig04731	PREDICTED: hypothetical protein [Strongylocentrotus purpuratus]	molecular_function	oxidoreductase activity, acting on CH-OH group of donors
miR-200-3p	GO:0016614	isotig04732	PREDICTED: hypothetical protein [Strongylocentrotus purpuratus]	molecular_function	oxidoreductase activity, acting on CH-OH group of donors
miR-200-3p	GO:0008237	isotig08892	Methionine aminopeptidase 1 [Salmo salar]	molecular_function	metallopeptidase activity
miR-200-3p	GO:0016861	isotig15228	PREDICTED: hypothetical protein [Strongylocentrotus purpuratus]	molecular_function	intramolecular oxidoreductase activity, interconverting aldoses and ketoses
miR-200-3p	GO:0005102	isotig04637	nuclear nucleic acid-binding protein C1D [Gallus gallus]	molecular_function	receptor binding
miR-200-3p	GO:0005102	isotig04638	nuclear nucleic acid-binding protein C1D [Gallus gallus]	molecular_function	receptor binding
miR-200-3p	GO:0005102	isotig04639	nuclear nucleic acid-binding protein C1D [Gallus gallus]	molecular_function	receptor binding
miR-200-3p	GO:0019904	isotig08573	PREDICTED: similar to presenilin [Strongylocentrotus purpuratus]	molecular_function	protein domain specific binding
miR-200-3p	GO:0019904	isotig08574	PREDICTED: similar to presenilin [Strongylocentrotus purpuratus]	molecular_function	protein domain specific binding
miR-200-3p	GO:0019904	isotig08859	PREDICTED: similar to splicing factor u2af large subunit, partial [Strongylocentrotus purpuratus]	molecular_function	protein domain specific binding
miR-200-3p	GO:0019904	isotig14145	PREDICTED: similar to LOC494643 protein [Strongylocentrotus purpuratus]	molecular_function	protein domain specific binding
miR-200-3p	GO:0043565	isotig08431	PREDICTED: similar to transcription factor AP-1 [Strongylocentrotus purpuratus]	molecular_function	sequence-specific DNA binding
miR-200-3p	GO:0043565	isotig08432	PREDICTED: similar to transcription factor AP-1 [Strongylocentrotus purpuratus]	molecular_function	sequence-specific DNA binding
miR-200-3p	GO:0043565	isotig14145	PREDICTED: similar to LOC494643 protein [Strongylocentrotus purpuratus]	molecular_function	sequence-specific DNA binding
miR-2004	GO:0006353	isotig01162	PREDICTED: Snrpf protein-like [Saccoglossus kowalevskii]	biological_process	transcription termination, DNA-dependent
miR-2004	GO:0006353	isotig01163	PREDICTED: Snrpf protein-like [Saccoglossus kowalevskii]	biological_process	transcription termination, DNA-dependent
miR-2004	GO:0006353	isotig01164	PREDICTED: Snrpf protein-like [Saccoglossus kowalevskii]	biological_process	transcription termination, DNA-dependent
miR-2004	GO:0006353	isotig01165	PREDICTED: Snrpf protein-like [Saccoglossus kowalevskii]	biological_process	transcription termination, DNA-dependent
miR-2004	GO:0006353	isotig01167	PREDICTED: Snrpf protein-like [Saccoglossus kowalevskii]	biological_process	transcription termination, DNA-dependent
miR-2004	GO:0006353	isotig01168	PREDICTED: Snrpf protein-like [Saccoglossus kowalevskii]	biological_process	transcription termination, DNA-dependent
miR-2004	GO:0006353	isotig01169	PREDICTED: Snrpf protein-like [Saccoglossus kowalevskii]	biological_process	transcription termination, DNA-dependent
miR-2004	GO:0006353	isotig01170	PREDICTED: Snrpf protein-like [Saccoglossus kowalevskii]	biological_process	transcription termination, DNA-dependent
miR-2004	GO:0006353	isotig04893	PREDICTED: similar to LOC494863 protein [Strongylocentrotus purpuratus]	biological_process	transcription termination, DNA-dependent
miR-2004	GO:0006353	isotig04894	PREDICTED: similar to LOC494863 protein [Strongylocentrotus purpuratus]	biological_process	transcription termination, DNA-dependent
miR-2004	GO:0006353	isotig14633	PREDICTED: similar to MGC97849 protein [Strongylocentrotus purpuratus]	biological_process	transcription termination, DNA-dependent
miR-2004	GO:0006091	isotig03044	PREDICTED: similar to Chain A, Mature Human Frataxin [Strongylocentrotus purpuratus]	biological_process	generation of precursor metabolites and energy
miR-2004	GO:0006091	isotig09207	PREDICTED: similar to Ubiquinol-cytochrome c reductase, Rieske iron-sulfur polypeptide 1 isoform 1 [Strongylocentrotus purpuratus]	biological_process	generation of precursor metabolites and energy
miR-2004	GO:0006091	isotig09208	PREDICTED: similar to Ubiquinol-cytochrome c reductase, Rieske iron-sulfur polypeptide 1 isoform 1 [Strongylocentrotus purpuratus]	biological_process	generation of precursor metabolites and energy
miR-2004	GO:0006091	isotig09411	PREDICTED: electron transfer flavoprotein, alpha polypeptide-like isoform 2 [Saccoglossus kowalevskii]	biological_process	generation of precursor metabolites and energy
miR-2004	GO:0009057	isotig07629	PREDICTED: similar to Psmc6 protein [Strongylocentrotus purpuratus]	biological_process	macromolecule catabolic process
miR-2004	GO:0009057	isotig07630	PREDICTED: similar to Psmc6 protein [Strongylocentrotus purpuratus]	biological_process	macromolecule catabolic process
miR-2004	GO:0006007	isotig04992	predicted protein [Nematostella vectensis]	biological_process	glucose catabolic process
miR-2004	GO:0006007	isotig04993	predicted protein [Nematostella vectensis]	biological_process	glucose catabolic process
miR-2004	GO:0006007	isotig04994	predicted protein [Nematostella vectensis]	biological_process	glucose catabolic process
miR-2004	GO:0006007	isotig07276	PREDICTED: similar to Pyruvate dehydrogenase (lipoamide) beta [Strongylocentrotus purpuratus]	biological_process	glucose catabolic process
miR-2004	GO:0006007	isotig07277	PREDICTED: similar to Pyruvate dehydrogenase (lipoamide) beta [Strongylocentrotus purpuratus]	biological_process	glucose catabolic process
miR-2004	GO:0000398	isotig01162	PREDICTED: Snrpf protein-like [Saccoglossus kowalevskii]	biological_process	nuclear mRNA splicing, via spliceosome
miR-2004	GO:0000398	isotig01163	PREDICTED: Snrpf protein-like [Saccoglossus kowalevskii]	biological_process	nuclear mRNA splicing, via spliceosome
miR-2004	GO:0000398	isotig01164	PREDICTED: Snrpf protein-like [Saccoglossus kowalevskii]	biological_process	nuclear mRNA splicing, via spliceosome
miR-2004	GO:0000398	isotig01165	PREDICTED: Snrpf protein-like [Saccoglossus kowalevskii]	biological_process	nuclear mRNA splicing, via spliceosome
miR-2004	GO:0000398	isotig01167	PREDICTED: Snrpf protein-like [Saccoglossus kowalevskii]	biological_process	nuclear mRNA splicing, via spliceosome
miR-2004	GO:0000398	isotig01168	PREDICTED: Snrpf protein-like [Saccoglossus kowalevskii]	biological_process	nuclear mRNA splicing, via spliceosome
miR-2004	GO:0000398	isotig01169	PREDICTED: Snrpf protein-like [Saccoglossus kowalevskii]	biological_process	nuclear mRNA splicing, via spliceosome
miR-2004	GO:0000398	isotig01170	PREDICTED: Snrpf protein-like [Saccoglossus kowalevskii]	biological_process	nuclear mRNA splicing, via spliceosome
miR-2004	GO:0002164	isotig15049	predicted protein [Nematostella vectensis]	biological_process	larval development
miR-2004	GO:0001959	isotig08493	PREDICTED: hsp90 co-chaperone Cdc37 [Callithrix jacchus]	biological_process	regulation of cytokine-mediated signaling pathway
miR-2004	GO:0001959	isotig08494	PREDICTED: hsp90 co-chaperone Cdc37 [Callithrix jacchus]	biological_process	regulation of cytokine-mediated signaling pathway
miR-2004	GO:0006732	isotig08737	PREDICTED: hypothetical protein [Strongylocentrotus purpuratus]	biological_process	coenzyme metabolic process
miR-2004	GO:0006732	isotig08738	PREDICTED: hypothetical protein [Strongylocentrotus purpuratus]	biological_process	coenzyme metabolic process
miR-2004	GO:0006413	isotig07174	protein translation factor SUI1-like [Ixodes scapularis]	biological_process	translational initiation
miR-2004	GO:0006413	isotig07175	protein translation factor SUI1-like [Ixodes scapularis]	biological_process	translational initiation
miR-2004	GO:0006352	isotig04893	PREDICTED: similar to LOC494863 protein [Strongylocentrotus purpuratus]	biological_process	transcription initiation, DNA-dependent
miR-2004	GO:0006352	isotig04894	PREDICTED: similar to LOC494863 protein [Strongylocentrotus purpuratus]	biological_process	transcription initiation, DNA-dependent
miR-2004	GO:0006352	isotig14633	PREDICTED: similar to MGC97849 protein [Strongylocentrotus purpuratus]	biological_process	transcription initiation, DNA-dependent
miR-2004	GO:0045935	isotig07114	PREDICTED: hypothetical protein [Strongylocentrotus purpuratus]	biological_process	positive regulation of nucleobase-containing compound metabolic process
miR-2004	GO:0045935	isotig07115	PREDICTED: hypothetical protein [Strongylocentrotus purpuratus]	biological_process	positive regulation of nucleobase-containing compound metabolic process
miR-2004	GO:0045935	isotig14633	PREDICTED: similar to MGC97849 protein [Strongylocentrotus purpuratus]	biological_process	positive regulation of nucleobase-containing compound metabolic process
miR-2004	GO:0006354	isotig04893	PREDICTED: similar to LOC494863 protein [Strongylocentrotus purpuratus]	biological_process	transcription elongation, DNA-dependent
miR-2004	GO:0006354	isotig04894	PREDICTED: similar to LOC494863 protein [Strongylocentrotus purpuratus]	biological_process	transcription elongation, DNA-dependent
miR-2004	GO:0006354	isotig07114	PREDICTED: hypothetical protein [Strongylocentrotus purpuratus]	biological_process	transcription elongation, DNA-dependent
miR-2004	GO:0006354	isotig07115	PREDICTED: hypothetical protein [Strongylocentrotus purpuratus]	biological_process	transcription elongation, DNA-dependent
miR-2004	GO:0006354	isotig14633	PREDICTED: similar to MGC97849 protein [Strongylocentrotus purpuratus]	biological_process	transcription elongation, DNA-dependent
miR-2004	GO:0012501	isotig15049	predicted protein [Nematostella vectensis]	biological_process	programmed cell death
miR-2004	GO:0019827	isotig15049	predicted protein [Nematostella vectensis]	biological_process	stem cell maintenance
miR-2004	GO:0008283	isotig04363	PREDICTED: similar to alpha-2,6-sialyltransferase [Strongylocentrotus purpuratus]	biological_process	cell proliferation
miR-2004	GO:0008283	isotig04364	PREDICTED: similar to alpha-2,6-sialyltransferase [Strongylocentrotus purpuratus]	biological_process	cell proliferation
miR-2004	GO:0008283	isotig12409	GG16167 [Drosophila erecta]	biological_process	cell proliferation
miR-2004	GO:0008283	isotig15635	PREDICTED: similar to prohibitin [Strongylocentrotus purpuratus]	biological_process	cell proliferation
miR-2004	GO:0008283	isotig16412	PREDICTED: similar to geranylgeranyltransferase type I beta-subunit [Strongylocentrotus purpuratus]	biological_process	cell proliferation
miR-2004	GO:0006612	isotig09217	mitochondrial import receptor subunit TOM22 homolog [Danio rerio]	biological_process	protein targeting to membrane
miR-2004	GO:0055114	isotig03044	PREDICTED: similar to Chain A, Mature Human Frataxin [Strongylocentrotus purpuratus]	biological_process	oxidation-reduction process
miR-2004	GO:0055114	isotig13134	glycerol-3-phosphate dehydrogenase 1 (soluble) [Xenopus (Silurana) tropicalis]	biological_process	oxidation-reduction process
miR-2004	GO:0006086	isotig06076	PREDICTED: similar to ENSANGP00000014379 [Strongylocentrotus purpuratus]	biological_process	acetyl-CoA biosynthetic process from pyruvate
miR-2004	GO:0006086	isotig06077	PREDICTED: similar to ENSANGP00000014379 [Strongylocentrotus purpuratus]	biological_process	acetyl-CoA biosynthetic process from pyruvate
miR-2004	GO:0006086	isotig07276	PREDICTED: similar to Pyruvate dehydrogenase (lipoamide) beta [Strongylocentrotus purpuratus]	biological_process	acetyl-CoA biosynthetic process from pyruvate
miR-2004	GO:0006086	isotig07277	PREDICTED: similar to Pyruvate dehydrogenase (lipoamide) beta [Strongylocentrotus purpuratus]	biological_process	acetyl-CoA biosynthetic process from pyruvate
miR-2004	GO:0032535	isotig04211	hypothetical protein BRAFLDRAFT_124687 [Branchiostoma floridae]	biological_process	regulation of cellular component size
miR-2004	GO:0032535	isotig04212	hypothetical protein BRAFLDRAFT_124687 [Branchiostoma floridae]	biological_process	regulation of cellular component size
miR-2004	GO:0032535	isotig04213	hypothetical protein BRAFLDRAFT_124687 [Branchiostoma floridae]	biological_process	regulation of cellular component size
miR-2004	GO:0032535	isotig04214	hypothetical protein BRAFLDRAFT_124687 [Branchiostoma floridae]	biological_process	regulation of cellular component size
miR-2004	GO:0043269	isotig14553	PREDICTED: similar to MGC139121 protein [Strongylocentrotus purpuratus]	biological_process	regulation of ion transport
miR-2004	GO:0019221	isotig07850	PREDICTED: hypothetical protein [Strongylocentrotus purpuratus]	biological_process	cytokine-mediated signaling pathway
miR-2004	GO:0019221	isotig07851	PREDICTED: hypothetical protein [Strongylocentrotus purpuratus]	biological_process	cytokine-mediated signaling pathway
miR-2004	GO:0023052	isotig05812	PREDICTED: calcium	biological_process	signaling
miR-2004	GO:0023052	isotig05814	PREDICTED: calcium	biological_process	signaling
miR-2004	GO:0000302	isotig03044	PREDICTED: similar to Chain A, Mature Human Frataxin [Strongylocentrotus purpuratus]	biological_process	response to reactive oxygen species
miR-2004	GO:0006470	isotig14542	PREDICTED: protein phosphatase 2A, regulatory subunit B (PR 53)-like [Saccoglossus kowalevskii]	biological_process	protein dephosphorylation
miR-2004	GO:0005975	isotig06076	PREDICTED: similar to ENSANGP00000014379 [Strongylocentrotus purpuratus]	biological_process	carbohydrate metabolic process
miR-2004	GO:0005975	isotig06077	PREDICTED: similar to ENSANGP00000014379 [Strongylocentrotus purpuratus]	biological_process	carbohydrate metabolic process
miR-2004	GO:0006641	isotig13134	glycerol-3-phosphate dehydrogenase 1 (soluble) [Xenopus (Silurana) tropicalis]	biological_process	triglyceride metabolic process
miR-2004	GO:0006996	isotig15049	predicted protein [Nematostella vectensis]	biological_process	organelle organization
miR-2004	GO:0003002	isotig07615	PREDICTED: similar to transcription factor YY1 [Strongylocentrotus purpuratus]	biological_process	regionalization
miR-2004	GO:0003002	isotig07616	PREDICTED: similar to transcription factor YY1 [Strongylocentrotus purpuratus]	biological_process	regionalization
miR-2004	GO:0007417	isotig04701	PREDICTED: hypothetical protein [Strongylocentrotus purpuratus]	biological_process	central nervous system development
miR-2004	GO:0007417	isotig04703	PREDICTED: hypothetical protein [Strongylocentrotus purpuratus]	biological_process	central nervous system development
miR-2004	GO:0016477	isotig08793	PREDICTED: nudE nuclear distribution gene E homolog (A. nidulans)-like 1-like [Saccoglossus kowalevskii]	biological_process	cell migration
miR-2004	GO:0016477	isotig08794	PREDICTED: nudE nuclear distribution gene E homolog (A. nidulans)-like 1-like [Saccoglossus kowalevskii]	biological_process	cell migration
miR-2004	GO:0016477	isotig15616	PREDICTED: hypothetical protein [Ornithorhynchus anatinus]	biological_process	cell migration
miR-2004	GO:0030425	isotig04701	PREDICTED: hypothetical protein [Strongylocentrotus purpuratus]	cellular_component	dendrite
miR-2004	GO:0030425	isotig04703	PREDICTED: hypothetical protein [Strongylocentrotus purpuratus]	cellular_component	dendrite
miR-2004	GO:0030425	isotig14423	PREDICTED: cysteine-rich PDZ-binding protein-like [Saccoglossus kowalevskii]	cellular_component	dendrite
miR-2004	GO:0044297	isotig04701	PREDICTED: hypothetical protein [Strongylocentrotus purpuratus]	cellular_component	cell body
miR-2004	GO:0044297	isotig04703	PREDICTED: hypothetical protein [Strongylocentrotus purpuratus]	cellular_component	cell body
miR-2004	GO:0044297	isotig14423	PREDICTED: cysteine-rich PDZ-binding protein-like [Saccoglossus kowalevskii]	cellular_component	cell body
miR-2004	GO:0005746	isotig09207	PREDICTED: similar to Ubiquinol-cytochrome c reductase, Rieske iron-sulfur polypeptide 1 isoform 1 [Strongylocentrotus purpuratus]	cellular_component	mitochondrial respiratory chain
miR-2004	GO:0005746	isotig10547	NADH dehydrogenase [ubiquinone] 1 beta subcomplex subunit 10 [Rattus norvegicus]	cellular_component	mitochondrial respiratory chain
miR-2004	GO:0005746	isotig14970	PREDICTED: similar to NADH dehydrogenase (ubiquinone) flavoprotein 2 [Strongylocentrotus purpuratus]	cellular_component	mitochondrial respiratory chain
miR-2004	GO:0005770	isotig04211	hypothetical protein BRAFLDRAFT_124687 [Branchiostoma floridae]	cellular_component	late endosome
miR-2004	GO:0005770	isotig04212	hypothetical protein BRAFLDRAFT_124687 [Branchiostoma floridae]	cellular_component	late endosome
miR-2004	GO:0005770	isotig04213	hypothetical protein BRAFLDRAFT_124687 [Branchiostoma floridae]	cellular_component	late endosome
miR-2004	GO:0005770	isotig04214	hypothetical protein BRAFLDRAFT_124687 [Branchiostoma floridae]	cellular_component	late endosome
miR-2004	GO:0044430	isotig04701	PREDICTED: hypothetical protein [Strongylocentrotus purpuratus]	cellular_component	cytoskeletal part
miR-2004	GO:0044430	isotig04703	PREDICTED: hypothetical protein [Strongylocentrotus purpuratus]	cellular_component	cytoskeletal part
miR-2004	GO:0044430	isotig14423	PREDICTED: cysteine-rich PDZ-binding protein-like [Saccoglossus kowalevskii]	cellular_component	cytoskeletal part
miR-2004	GO:0005924	isotig12409	GG16167 [Drosophila erecta]	cellular_component	cell-substrate adherens junction
miR-2004	GO:0005924	isotig14132	PREDICTED: similar to tensin [Nasonia vitripennis]	cellular_component	cell-substrate adherens junction
miR-2004	GO:0044444	isotig01162	PREDICTED: Snrpf protein-like [Saccoglossus kowalevskii]	cellular_component	cytoplasmic part
miR-2004	GO:0044444	isotig01163	PREDICTED: Snrpf protein-like [Saccoglossus kowalevskii]	cellular_component	cytoplasmic part
miR-2004	GO:0044444	isotig01164	PREDICTED: Snrpf protein-like [Saccoglossus kowalevskii]	cellular_component	cytoplasmic part
miR-2004	GO:0044444	isotig01165	PREDICTED: Snrpf protein-like [Saccoglossus kowalevskii]	cellular_component	cytoplasmic part
miR-2004	GO:0044444	isotig01167	PREDICTED: Snrpf protein-like [Saccoglossus kowalevskii]	cellular_component	cytoplasmic part
miR-2004	GO:0044444	isotig01168	PREDICTED: Snrpf protein-like [Saccoglossus kowalevskii]	cellular_component	cytoplasmic part
miR-2004	GO:0044444	isotig01169	PREDICTED: Snrpf protein-like [Saccoglossus kowalevskii]	cellular_component	cytoplasmic part
miR-2004	GO:0044444	isotig01170	PREDICTED: Snrpf protein-like [Saccoglossus kowalevskii]	cellular_component	cytoplasmic part
miR-2004	GO:0044444	isotig02272	PREDICTED: similar to Myosin light chain 1, skeletal muscle isoform (MLC1F) (A1 catalytic) (Alkali myosin light chain 1) [Canis familiaris]	cellular_component	cytoplasmic part
miR-2004	GO:0044444	isotig02273	PREDICTED: similar to Myosin light chain 1, skeletal muscle isoform (MLC1F) (A1 catalytic) (Alkali myosin light chain 1) [Canis familiaris]	cellular_component	cytoplasmic part
miR-2004	GO:0044444	isotig02274	PREDICTED: similar to Myosin light chain 1, skeletal muscle isoform (MLC1F) (A1 catalytic) (Alkali myosin light chain 1) [Canis familiaris]	cellular_component	cytoplasmic part
miR-2004	GO:0044444	isotig02275	PREDICTED: similar to Myosin light chain 1, skeletal muscle isoform (MLC1F) (A1 catalytic) (Alkali myosin light chain 1) [Canis familiaris]	cellular_component	cytoplasmic part
miR-2004	GO:0044444	isotig02276	PREDICTED: similar to Myosin light chain 1, skeletal muscle isoform (MLC1F) (A1 catalytic) (Alkali myosin light chain 1) [Canis familiaris]	cellular_component	cytoplasmic part
miR-2004	GO:0044444	isotig02277	PREDICTED: similar to Myosin light chain 1, skeletal muscle isoform (MLC1F) (A1 catalytic) (Alkali myosin light chain 1) [Canis familiaris]	cellular_component	cytoplasmic part
miR-2004	GO:0044444	isotig03044	PREDICTED: similar to Chain A, Mature Human Frataxin [Strongylocentrotus purpuratus]	cellular_component	cytoplasmic part
miR-2004	GO:0044444	isotig04729	PREDICTED: hypothetical protein [Strongylocentrotus purpuratus]	cellular_component	cytoplasmic part
miR-2004	GO:0044444	isotig04730	PREDICTED: hypothetical protein [Strongylocentrotus purpuratus]	cellular_component	cytoplasmic part
miR-2004	GO:0044444	isotig04731	PREDICTED: hypothetical protein [Strongylocentrotus purpuratus]	cellular_component	cytoplasmic part
miR-2004	GO:0044444	isotig04732	PREDICTED: hypothetical protein [Strongylocentrotus purpuratus]	cellular_component	cytoplasmic part
miR-2004	GO:0044444	isotig04992	predicted protein [Nematostella vectensis]	cellular_component	cytoplasmic part
miR-2004	GO:0044444	isotig04993	predicted protein [Nematostella vectensis]	cellular_component	cytoplasmic part
miR-2004	GO:0044444	isotig04994	predicted protein [Nematostella vectensis]	cellular_component	cytoplasmic part
miR-2004	GO:0044444	isotig07330	PREDICTED: Sm protein F-like [Saccoglossus kowalevskii]	cellular_component	cytoplasmic part
miR-2004	GO:0044444	isotig07331	PREDICTED: Sm protein F-like [Saccoglossus kowalevskii]	cellular_component	cytoplasmic part
miR-2004	GO:0044444	isotig07850	PREDICTED: hypothetical protein [Strongylocentrotus purpuratus]	cellular_component	cytoplasmic part
miR-2004	GO:0044444	isotig07851	PREDICTED: hypothetical protein [Strongylocentrotus purpuratus]	cellular_component	cytoplasmic part
miR-2004	GO:0044444	isotig08493	PREDICTED: hsp90 co-chaperone Cdc37 [Callithrix jacchus]	cellular_component	cytoplasmic part
miR-2004	GO:0044444	isotig08494	PREDICTED: hsp90 co-chaperone Cdc37 [Callithrix jacchus]	cellular_component	cytoplasmic part
miR-2004	GO:0044444	isotig09009	PREDICTED: quinoid dihydropteridine reductase-like [Saccoglossus kowalevskii]	cellular_component	cytoplasmic part
miR-2004	GO:0044444	isotig10137	PREDICTED: similar to Pnpo protein [Strongylocentrotus purpuratus]	cellular_component	cytoplasmic part
miR-2004	GO:0044444	isotig13134	glycerol-3-phosphate dehydrogenase 1 (soluble) [Xenopus (Silurana) tropicalis]	cellular_component	cytoplasmic part
miR-2004	GO:0044444	isotig13139	PREDICTED: 5,10-methylenetetrahydrofolate reductase (NADPH)-like [Saccoglossus kowalevskii]	cellular_component	cytoplasmic part
miR-2004	GO:0044444	isotig14095	PREDICTED: similar to IkB [Strongylocentrotus purpuratus]	cellular_component	cytoplasmic part
miR-2004	GO:0044444	isotig14113	PREDICTED: similar to MGC84463 protein [Strongylocentrotus purpuratus]	cellular_component	cytoplasmic part
miR-2004	GO:0044444	isotig14460	PREDICTED: similar to ChaC, cation transport regulator homolog 1 (E. coli) [Strongylocentrotus purpuratus]	cellular_component	cytoplasmic part
miR-2004	GO:0044444	isotig14860	U6 snRNA-associated Sm-like protein LSm5 [Anoplopoma fimbria]	cellular_component	cytoplasmic part
miR-2004	GO:0044444	isotig15252	PREDICTED: vacuolar protein sorting 26 homolog B-like [Saccoglossus kowalevskii]	cellular_component	cytoplasmic part
miR-2004	GO:0044444	isotig15616	PREDICTED: hypothetical protein [Ornithorhynchus anatinus]	cellular_component	cytoplasmic part
miR-2004	GO:0005815	isotig02214	PREDICTED: similar to caspase-3 [Strongylocentrotus purpuratus]	cellular_component	microtubule organizing center
miR-2004	GO:0005815	isotig02219	PREDICTED: similar to caspase-3 [Strongylocentrotus purpuratus]	cellular_component	microtubule organizing center
miR-2004	GO:0005815	isotig08793	PREDICTED: nudE nuclear distribution gene E homolog (A. nidulans)-like 1-like [Saccoglossus kowalevskii]	cellular_component	microtubule organizing center
miR-2004	GO:0005815	isotig08794	PREDICTED: nudE nuclear distribution gene E homolog (A. nidulans)-like 1-like [Saccoglossus kowalevskii]	cellular_component	microtubule organizing center
miR-2004	GO:0005815	isotig08955	PREDICTED: carnitine deficiency-associated gene expressed in ventricle 1-like [Saccoglossus kowalevskii]	cellular_component	microtubule organizing center
miR-2004	GO:0030532	isotig01162	PREDICTED: Snrpf protein-like [Saccoglossus kowalevskii]	cellular_component	small nuclear ribonucleoprotein complex
miR-2004	GO:0030532	isotig01163	PREDICTED: Snrpf protein-like [Saccoglossus kowalevskii]	cellular_component	small nuclear ribonucleoprotein complex
miR-2004	GO:0030532	isotig01164	PREDICTED: Snrpf protein-like [Saccoglossus kowalevskii]	cellular_component	small nuclear ribonucleoprotein complex
miR-2004	GO:0030532	isotig01165	PREDICTED: Snrpf protein-like [Saccoglossus kowalevskii]	cellular_component	small nuclear ribonucleoprotein complex
miR-2004	GO:0030532	isotig01167	PREDICTED: Snrpf protein-like [Saccoglossus kowalevskii]	cellular_component	small nuclear ribonucleoprotein complex
miR-2004	GO:0030532	isotig01168	PREDICTED: Snrpf protein-like [Saccoglossus kowalevskii]	cellular_component	small nuclear ribonucleoprotein complex
miR-2004	GO:0030532	isotig01169	PREDICTED: Snrpf protein-like [Saccoglossus kowalevskii]	cellular_component	small nuclear ribonucleoprotein complex
miR-2004	GO:0030532	isotig01170	PREDICTED: Snrpf protein-like [Saccoglossus kowalevskii]	cellular_component	small nuclear ribonucleoprotein complex
miR-2004	GO:0030532	isotig08833	unnamed protein product [Tetraodon nigroviridis]	cellular_component	small nuclear ribonucleoprotein complex
miR-2004	GO:0031227	isotig07013	hypothetical protein BRAFLDRAFT_86404 [Branchiostoma floridae]	cellular_component	intrinsic to endoplasmic reticulum membrane
miR-2004	GO:0000775	isotig08793	PREDICTED: nudE nuclear distribution gene E homolog (A. nidulans)-like 1-like [Saccoglossus kowalevskii]	cellular_component	chromosome, centromeric region
miR-2004	GO:0000775	isotig08794	PREDICTED: nudE nuclear distribution gene E homolog (A. nidulans)-like 1-like [Saccoglossus kowalevskii]	cellular_component	chromosome, centromeric region
miR-2004	GO:0031981	isotig01162	PREDICTED: Snrpf protein-like [Saccoglossus kowalevskii]	cellular_component	nuclear lumen
miR-2004	GO:0031981	isotig01163	PREDICTED: Snrpf protein-like [Saccoglossus kowalevskii]	cellular_component	nuclear lumen
miR-2004	GO:0031981	isotig01164	PREDICTED: Snrpf protein-like [Saccoglossus kowalevskii]	cellular_component	nuclear lumen
miR-2004	GO:0031981	isotig01165	PREDICTED: Snrpf protein-like [Saccoglossus kowalevskii]	cellular_component	nuclear lumen
miR-2004	GO:0031981	isotig01167	PREDICTED: Snrpf protein-like [Saccoglossus kowalevskii]	cellular_component	nuclear lumen
miR-2004	GO:0031981	isotig01168	PREDICTED: Snrpf protein-like [Saccoglossus kowalevskii]	cellular_component	nuclear lumen
miR-2004	GO:0031981	isotig01169	PREDICTED: Snrpf protein-like [Saccoglossus kowalevskii]	cellular_component	nuclear lumen
miR-2004	GO:0031981	isotig01170	PREDICTED: Snrpf protein-like [Saccoglossus kowalevskii]	cellular_component	nuclear lumen
miR-2004	GO:0031981	isotig02214	PREDICTED: similar to caspase-3 [Strongylocentrotus purpuratus]	cellular_component	nuclear lumen
miR-2004	GO:0031981	isotig02219	PREDICTED: similar to caspase-3 [Strongylocentrotus purpuratus]	cellular_component	nuclear lumen
miR-2004	GO:0031981	isotig05812	PREDICTED: calcium	cellular_component	nuclear lumen
miR-2004	GO:0031981	isotig05814	PREDICTED: calcium	cellular_component	nuclear lumen
miR-2004	GO:0031981	isotig06076	PREDICTED: similar to ENSANGP00000014379 [Strongylocentrotus purpuratus]	cellular_component	nuclear lumen
miR-2004	GO:0031981	isotig06077	PREDICTED: similar to ENSANGP00000014379 [Strongylocentrotus purpuratus]	cellular_component	nuclear lumen
miR-2004	GO:0031981	isotig06112	hypothetical protein BRAFLDRAFT_279143 [Branchiostoma floridae]	cellular_component	nuclear lumen
miR-2004	GO:0031981	isotig06360	serine	cellular_component	nuclear lumen
miR-2004	GO:0031981	isotig07114	PREDICTED: hypothetical protein [Strongylocentrotus purpuratus]	cellular_component	nuclear lumen
miR-2004	GO:0031981	isotig07115	PREDICTED: hypothetical protein [Strongylocentrotus purpuratus]	cellular_component	nuclear lumen
miR-2004	GO:0031981	isotig07448	predicted protein [Nematostella vectensis]	cellular_component	nuclear lumen
miR-2004	GO:0031981	isotig08507	PREDICTED: similar to SWI	cellular_component	nuclear lumen
miR-2004	GO:0031981	isotig08508	SWI	cellular_component	nuclear lumen
miR-2004	GO:0031981	isotig08517	PREDICTED: similar to cdk8 [Tribolium castaneum]	cellular_component	nuclear lumen
miR-2004	GO:0031981	isotig09261	PREDICTED: im:7163548 [Danio rerio]	cellular_component	nuclear lumen
miR-2004	GO:0031981	isotig14542	PREDICTED: protein phosphatase 2A, regulatory subunit B (PR 53)-like [Saccoglossus kowalevskii]	cellular_component	nuclear lumen
miR-2004	GO:0031981	isotig14546	PREDICTED: similar to MGC82285 protein [Strongylocentrotus purpuratus]	cellular_component	nuclear lumen
miR-2004	GO:0031981	isotig15032	Phosphatidylinositol N-acetylglucosaminyltransferase subunit H [Anoplopoma fimbria]	cellular_component	nuclear lumen
miR-2004	GO:0031981	isotig15635	PREDICTED: similar to prohibitin [Strongylocentrotus purpuratus]	cellular_component	nuclear lumen
miR-2004	GO:0042802	isotig06076	PREDICTED: similar to ENSANGP00000014379 [Strongylocentrotus purpuratus]	molecular_function	identical protein binding
miR-2004	GO:0042802	isotig06077	PREDICTED: similar to ENSANGP00000014379 [Strongylocentrotus purpuratus]	molecular_function	identical protein binding
miR-2004	GO:0042802	isotig14542	PREDICTED: protein phosphatase 2A, regulatory subunit B (PR 53)-like [Saccoglossus kowalevskii]	molecular_function	identical protein binding
miR-2004	GO:0051536	isotig03044	PREDICTED: similar to Chain A, Mature Human Frataxin [Strongylocentrotus purpuratus]	molecular_function	iron-sulfur cluster binding
miR-2004	GO:0051536	isotig09207	PREDICTED: similar to Ubiquinol-cytochrome c reductase, Rieske iron-sulfur polypeptide 1 isoform 1 [Strongylocentrotus purpuratus]	molecular_function	iron-sulfur cluster binding
miR-2004	GO:0051536	isotig09208	PREDICTED: similar to Ubiquinol-cytochrome c reductase, Rieske iron-sulfur polypeptide 1 isoform 1 [Strongylocentrotus purpuratus]	molecular_function	iron-sulfur cluster binding
miR-2004	GO:0051536	isotig14970	PREDICTED: similar to NADH dehydrogenase (ubiquinone) flavoprotein 2 [Strongylocentrotus purpuratus]	molecular_function	iron-sulfur cluster binding
miR-2004	GO:0015631	isotig08793	PREDICTED: nudE nuclear distribution gene E homolog (A. nidulans)-like 1-like [Saccoglossus kowalevskii]	molecular_function	tubulin binding
miR-2004	GO:0015631	isotig08794	PREDICTED: nudE nuclear distribution gene E homolog (A. nidulans)-like 1-like [Saccoglossus kowalevskii]	molecular_function	tubulin binding
miR-2004	GO:0042623	isotig14289	PREDICTED: CG11107-like [Saccoglossus kowalevskii]	molecular_function	ATPase activity, coupled
miR-2004	GO:0042623	isotig14633	PREDICTED: similar to MGC97849 protein [Strongylocentrotus purpuratus]	molecular_function	ATPase activity, coupled
miR-2004	GO:0003712	isotig07615	PREDICTED: similar to transcription factor YY1 [Strongylocentrotus purpuratus]	molecular_function	transcription cofactor activity
miR-2004	GO:0003712	isotig07616	PREDICTED: similar to transcription factor YY1 [Strongylocentrotus purpuratus]	molecular_function	transcription cofactor activity
miR-2004	GO:0003712	isotig08507	PREDICTED: similar to SWI	molecular_function	transcription cofactor activity
miR-2004	GO:0003712	isotig08508	SWI	molecular_function	transcription cofactor activity
miR-2004	GO:0005198	isotig02272	PREDICTED: similar to Myosin light chain 1, skeletal muscle isoform (MLC1F) (A1 catalytic) (Alkali myosin light chain 1) [Canis familiaris]	molecular_function	structural molecule activity
miR-2004	GO:0005198	isotig02273	PREDICTED: similar to Myosin light chain 1, skeletal muscle isoform (MLC1F) (A1 catalytic) (Alkali myosin light chain 1) [Canis familiaris]	molecular_function	structural molecule activity
miR-2004	GO:0005198	isotig02274	PREDICTED: similar to Myosin light chain 1, skeletal muscle isoform (MLC1F) (A1 catalytic) (Alkali myosin light chain 1) [Canis familiaris]	molecular_function	structural molecule activity
miR-2004	GO:0005198	isotig02275	PREDICTED: similar to Myosin light chain 1, skeletal muscle isoform (MLC1F) (A1 catalytic) (Alkali myosin light chain 1) [Canis familiaris]	molecular_function	structural molecule activity
miR-2004	GO:0005198	isotig02276	PREDICTED: similar to Myosin light chain 1, skeletal muscle isoform (MLC1F) (A1 catalytic) (Alkali myosin light chain 1) [Canis familiaris]	molecular_function	structural molecule activity
miR-2004	GO:0005198	isotig02277	PREDICTED: similar to Myosin light chain 1, skeletal muscle isoform (MLC1F) (A1 catalytic) (Alkali myosin light chain 1) [Canis familiaris]	molecular_function	structural molecule activity
miR-2004	GO:0005198	isotig06363	PREDICTED: hypothetical protein [Strongylocentrotus purpuratus]	molecular_function	structural molecule activity
miR-2004	GO:0004721	isotig16435	PREDICTED: dual specificity protein phosphatase 12-like [Sus scrofa]	molecular_function	phosphoprotein phosphatase activity
miR-2004	GO:0005244	isotig14553	PREDICTED: similar to MGC139121 protein [Strongylocentrotus purpuratus]	molecular_function	voltage-gated ion channel activity
miR-2004	GO:0031072	isotig08493	PREDICTED: hsp90 co-chaperone Cdc37 [Callithrix jacchus]	molecular_function	heat shock protein binding
miR-2004	GO:0031072	isotig08494	PREDICTED: hsp90 co-chaperone Cdc37 [Callithrix jacchus]	molecular_function	heat shock protein binding
miR-2004	GO:0000981	isotig07154	PREDICTED: CCAAT	molecular_function	sequence-specific DNA binding RNA polymerase II transcription factor activity
miR-2004	GO:0000981	isotig07155	PREDICTED: CCAAT	molecular_function	sequence-specific DNA binding RNA polymerase II transcription factor activity
miR-2004	GO:0004774	isotig08737	PREDICTED: hypothetical protein [Strongylocentrotus purpuratus]	molecular_function	succinate-CoA ligase activity
miR-2004	GO:0004774	isotig08738	PREDICTED: hypothetical protein [Strongylocentrotus purpuratus]	molecular_function	succinate-CoA ligase activity
miR-2004	GO:0016614	isotig04729	PREDICTED: hypothetical protein [Strongylocentrotus purpuratus]	molecular_function	oxidoreductase activity, acting on CH-OH group of donors
miR-2004	GO:0016614	isotig04730	PREDICTED: hypothetical protein [Strongylocentrotus purpuratus]	molecular_function	oxidoreductase activity, acting on CH-OH group of donors
miR-2004	GO:0016614	isotig04731	PREDICTED: hypothetical protein [Strongylocentrotus purpuratus]	molecular_function	oxidoreductase activity, acting on CH-OH group of donors
miR-2004	GO:0016614	isotig04732	PREDICTED: hypothetical protein [Strongylocentrotus purpuratus]	molecular_function	oxidoreductase activity, acting on CH-OH group of donors
miR-2004	GO:0008237	isotig09116	hypothetical protein BRAFLDRAFT_130974 [Branchiostoma floridae]	molecular_function	metallopeptidase activity
miR-2004	GO:0016861	isotig04992	predicted protein [Nematostella vectensis]	molecular_function	intramolecular oxidoreductase activity, interconverting aldoses and ketoses
miR-2004	GO:0016861	isotig04993	predicted protein [Nematostella vectensis]	molecular_function	intramolecular oxidoreductase activity, interconverting aldoses and ketoses
miR-2004	GO:0016861	isotig04994	predicted protein [Nematostella vectensis]	molecular_function	intramolecular oxidoreductase activity, interconverting aldoses and ketoses
miR-2004	GO:0019904	isotig04701	PREDICTED: hypothetical protein [Strongylocentrotus purpuratus]	molecular_function	protein domain specific binding
miR-2004	GO:0019904	isotig04703	PREDICTED: hypothetical protein [Strongylocentrotus purpuratus]	molecular_function	protein domain specific binding
miR-2004	GO:0019904	isotig06360	serine	molecular_function	protein domain specific binding
miR-2004	GO:0019904	isotig14423	PREDICTED: cysteine-rich PDZ-binding protein-like [Saccoglossus kowalevskii]	molecular_function	protein domain specific binding
miR-2004	GO:0043565	isotig07615	PREDICTED: similar to transcription factor YY1 [Strongylocentrotus purpuratus]	molecular_function	sequence-specific DNA binding
miR-2004	GO:0043565	isotig07616	PREDICTED: similar to transcription factor YY1 [Strongylocentrotus purpuratus]	molecular_function	sequence-specific DNA binding
miR-2004	GO:0043565	isotig15635	PREDICTED: similar to prohibitin [Strongylocentrotus purpuratus]	molecular_function	sequence-specific DNA binding
miR-2010	GO:0006353	isotig01162	PREDICTED: Snrpf protein-like [Saccoglossus kowalevskii]	biological_process	transcription termination, DNA-dependent
miR-2010	GO:0006353	isotig01163	PREDICTED: Snrpf protein-like [Saccoglossus kowalevskii]	biological_process	transcription termination, DNA-dependent
miR-2010	GO:0006353	isotig01164	PREDICTED: Snrpf protein-like [Saccoglossus kowalevskii]	biological_process	transcription termination, DNA-dependent
miR-2010	GO:0006353	isotig01165	PREDICTED: Snrpf protein-like [Saccoglossus kowalevskii]	biological_process	transcription termination, DNA-dependent
miR-2010	GO:0006353	isotig04893	PREDICTED: similar to LOC494863 protein [Strongylocentrotus purpuratus]	biological_process	transcription termination, DNA-dependent
miR-2010	GO:0006353	isotig04894	PREDICTED: similar to LOC494863 protein [Strongylocentrotus purpuratus]	biological_process	transcription termination, DNA-dependent
miR-2010	GO:0006353	isotig09289	hypothetical protein BRAFLDRAFT_59621 [Branchiostoma floridae]	biological_process	transcription termination, DNA-dependent
miR-2010	GO:0006353	isotig14779	RNA polymerase small Zn-binding subunit [Culex quinquefasciatus]	biological_process	transcription termination, DNA-dependent
miR-2010	GO:0006353	isotig15565	PREDICTED: excision repair cross-complementing rodent repair deficiency, complementation group 3-like [Saccoglossus kowalevskii]	biological_process	transcription termination, DNA-dependent
miR-2010	GO:0043462	isotig01116	PREDICTED: calponin 1, basic, smooth muscle-like isoform 2 [Saccoglossus kowalevskii]	biological_process	regulation of ATPase activity
miR-2010	GO:0008284	isotig07204	PREDICTED: hypothetical protein [Strongylocentrotus purpuratus]	biological_process	positive regulation of cell proliferation
miR-2010	GO:0008284	isotig07205	PREDICTED: hypothetical protein [Strongylocentrotus purpuratus]	biological_process	positive regulation of cell proliferation
miR-2010	GO:0006007	isotig08685	PREDICTED: similar to glyceraldehydephosphate dehydrogenase [Strongylocentrotus purpuratus]	biological_process	glucose catabolic process
miR-2010	GO:0006007	isotig08686	PREDICTED: similar to glyceraldehydephosphate dehydrogenase [Strongylocentrotus purpuratus]	biological_process	glucose catabolic process
miR-2010	GO:0006007	isotig10204	PREDICTED: hypothetical protein [Strongylocentrotus purpuratus]	biological_process	glucose catabolic process
miR-2010	GO:0010212	isotig10879	PREDICTED: similar to 0-6-alkylguanine-DNA-alkyltransferase [Strongylocentrotus purpuratus]	biological_process	response to ionizing radiation
miR-2010	GO:0000398	isotig01162	PREDICTED: Snrpf protein-like [Saccoglossus kowalevskii]	biological_process	nuclear mRNA splicing, via spliceosome
miR-2010	GO:0000398	isotig01163	PREDICTED: Snrpf protein-like [Saccoglossus kowalevskii]	biological_process	nuclear mRNA splicing, via spliceosome
miR-2010	GO:0000398	isotig01164	PREDICTED: Snrpf protein-like [Saccoglossus kowalevskii]	biological_process	nuclear mRNA splicing, via spliceosome
miR-2010	GO:0000398	isotig01165	PREDICTED: Snrpf protein-like [Saccoglossus kowalevskii]	biological_process	nuclear mRNA splicing, via spliceosome
miR-2010	GO:0000398	isotig04721	PREDICTED: RNA binding motif protein 5 [Oryctolagus cuniculus]	biological_process	nuclear mRNA splicing, via spliceosome
miR-2010	GO:0000398	isotig04722	PREDICTED: similar to RNA binding motif protein 10 [Strongylocentrotus purpuratus]	biological_process	nuclear mRNA splicing, via spliceosome
miR-2010	GO:0002164	isotig15049	predicted protein [Nematostella vectensis]	biological_process	larval development
miR-2010	GO:0001959	isotig14716	PREDICTED: SMT3 suppressor of mif two 3 homolog 1-like [Saccoglossus kowalevskii]	biological_process	regulation of cytokine-mediated signaling pathway
miR-2010	GO:0006352	isotig04893	PREDICTED: similar to LOC494863 protein [Strongylocentrotus purpuratus]	biological_process	transcription initiation, DNA-dependent
miR-2010	GO:0006352	isotig04894	PREDICTED: similar to LOC494863 protein [Strongylocentrotus purpuratus]	biological_process	transcription initiation, DNA-dependent
miR-2010	GO:0006352	isotig09289	hypothetical protein BRAFLDRAFT_59621 [Branchiostoma floridae]	biological_process	transcription initiation, DNA-dependent
miR-2010	GO:0006352	isotig14779	RNA polymerase small Zn-binding subunit [Culex quinquefasciatus]	biological_process	transcription initiation, DNA-dependent
miR-2010	GO:0006352	isotig15565	PREDICTED: excision repair cross-complementing rodent repair deficiency, complementation group 3-like [Saccoglossus kowalevskii]	biological_process	transcription initiation, DNA-dependent
miR-2010	GO:0045935	isotig07105	PREDICTED: similar to unichrom [Strongylocentrotus purpuratus]	biological_process	positive regulation of nucleobase-containing compound metabolic process
miR-2010	GO:0045935	isotig07106	PREDICTED: similar to unichrom [Strongylocentrotus purpuratus]	biological_process	positive regulation of nucleobase-containing compound metabolic process
miR-2010	GO:0045935	isotig07114	PREDICTED: hypothetical protein [Strongylocentrotus purpuratus]	biological_process	positive regulation of nucleobase-containing compound metabolic process
miR-2010	GO:0045935	isotig07115	PREDICTED: hypothetical protein [Strongylocentrotus purpuratus]	biological_process	positive regulation of nucleobase-containing compound metabolic process
miR-2010	GO:0045935	isotig09289	hypothetical protein BRAFLDRAFT_59621 [Branchiostoma floridae]	biological_process	positive regulation of nucleobase-containing compound metabolic process
miR-2010	GO:0045935	isotig14779	RNA polymerase small Zn-binding subunit [Culex quinquefasciatus]	biological_process	positive regulation of nucleobase-containing compound metabolic process
miR-2010	GO:0045935	isotig15565	PREDICTED: excision repair cross-complementing rodent repair deficiency, complementation group 3-like [Saccoglossus kowalevskii]	biological_process	positive regulation of nucleobase-containing compound metabolic process
miR-2010	GO:0006354	isotig04893	PREDICTED: similar to LOC494863 protein [Strongylocentrotus purpuratus]	biological_process	transcription elongation, DNA-dependent
miR-2010	GO:0006354	isotig04894	PREDICTED: similar to LOC494863 protein [Strongylocentrotus purpuratus]	biological_process	transcription elongation, DNA-dependent
miR-2010	GO:0006354	isotig07114	PREDICTED: hypothetical protein [Strongylocentrotus purpuratus]	biological_process	transcription elongation, DNA-dependent
miR-2010	GO:0006354	isotig07115	PREDICTED: hypothetical protein [Strongylocentrotus purpuratus]	biological_process	transcription elongation, DNA-dependent
miR-2010	GO:0006354	isotig09289	hypothetical protein BRAFLDRAFT_59621 [Branchiostoma floridae]	biological_process	transcription elongation, DNA-dependent
miR-2010	GO:0006354	isotig14779	RNA polymerase small Zn-binding subunit [Culex quinquefasciatus]	biological_process	transcription elongation, DNA-dependent
miR-2010	GO:0006354	isotig15565	PREDICTED: excision repair cross-complementing rodent repair deficiency, complementation group 3-like [Saccoglossus kowalevskii]	biological_process	transcription elongation, DNA-dependent
miR-2010	GO:0012501	isotig05263	predicted protein [Nematostella vectensis]	biological_process	programmed cell death
miR-2010	GO:0012501	isotig05264	predicted protein [Nematostella vectensis]	biological_process	programmed cell death
miR-2010	GO:0012501	isotig09157	flice [Mus musculus]	biological_process	programmed cell death
miR-2010	GO:0012501	isotig14090	PREDICTED: similar to caspase-3, partial [Strongylocentrotus purpuratus]	biological_process	programmed cell death
miR-2010	GO:0012501	isotig15049	predicted protein [Nematostella vectensis]	biological_process	programmed cell death
miR-2010	GO:0019827	isotig15049	predicted protein [Nematostella vectensis]	biological_process	stem cell maintenance
miR-2010	GO:0008283	isotig07450	PREDICTED: diphosphomevalonate decarboxylase-like [Saccoglossus kowalevskii]	biological_process	cell proliferation
miR-2010	GO:0008283	isotig07451	PREDICTED: diphosphomevalonate decarboxylase-like [Saccoglossus kowalevskii]	biological_process	cell proliferation
miR-2010	GO:0008283	isotig10397	PREDICTED: similar to mKIAA1506 protein [Strongylocentrotus purpuratus]	biological_process	cell proliferation
miR-2010	GO:0008283	isotig10398	PREDICTED: similar to mKIAA1506 protein [Strongylocentrotus purpuratus]	biological_process	cell proliferation
miR-2010	GO:0008283	isotig15080	PREDICTED: SWI	biological_process	cell proliferation
miR-2010	GO:0008283	isotig15331	neurofibromin 2 [Saccoglossus kowalevskii]	biological_process	cell proliferation
miR-2010	GO:0008283	isotig15379	Matrix metallopeptidase 12 [Mus musculus]	biological_process	cell proliferation
miR-2010	GO:0010551	isotig10397	PREDICTED: similar to mKIAA1506 protein [Strongylocentrotus purpuratus]	biological_process	global transcription regulation from Pol II promoter
miR-2010	GO:0010551	isotig10398	PREDICTED: similar to mKIAA1506 protein [Strongylocentrotus purpuratus]	biological_process	global transcription regulation from Pol II promoter
miR-2010	GO:0010551	isotig15080	PREDICTED: SWI	biological_process	global transcription regulation from Pol II promoter
miR-2010	GO:0010551	isotig15970	heterogeneous nuclear ribonuclear protein K [Capra hircus]	biological_process	global transcription regulation from Pol II promoter
miR-2010	GO:0006612	isotig04359	PREDICTED: similar to Signal sequence receptor, beta [Strongylocentrotus purpuratus]	biological_process	protein targeting to membrane
miR-2010	GO:0006612	isotig04360	PREDICTED: similar to Signal sequence receptor, beta [Strongylocentrotus purpuratus]	biological_process	protein targeting to membrane
miR-2010	GO:0006612	isotig04361	PREDICTED: similar to Signal sequence receptor, beta [Strongylocentrotus purpuratus]	biological_process	protein targeting to membrane
miR-2010	GO:0006612	isotig04362	PREDICTED: similar to Signal sequence receptor, beta [Strongylocentrotus purpuratus]	biological_process	protein targeting to membrane
miR-2010	GO:0006612	isotig07408	PREDICTED: similar to translocon-associated protein gamma, partial [Strongylocentrotus purpuratus]	biological_process	protein targeting to membrane
miR-2010	GO:0006612	isotig07409	PREDICTED: similar to translocon-associated protein gamma, partial [Strongylocentrotus purpuratus]	biological_process	protein targeting to membrane
miR-2010	GO:0006612	isotig09217	mitochondrial import receptor subunit TOM22 homolog [Danio rerio]	biological_process	protein targeting to membrane
miR-2010	GO:0055114	isotig13134	glycerol-3-phosphate dehydrogenase 1 (soluble) [Xenopus (Silurana) tropicalis]	biological_process	oxidation-reduction process
miR-2010	GO:0006511	isotig09209	PREDICTED: similar to nuclear receptor co-repressor	biological_process	ubiquitin-dependent protein catabolic process
miR-2010	GO:0006511	isotig09210	PREDICTED: similar to nuclear receptor co-repressor	biological_process	ubiquitin-dependent protein catabolic process
miR-2010	GO:0008154	isotig15464	Rac1 protein [Ciona intestinalis]	biological_process	actin polymerization or depolymerization
miR-2010	GO:0000077	isotig05706	PREDICTED: F-box protein 31-like [Saccoglossus kowalevskii]	biological_process	DNA damage checkpoint
miR-2010	GO:0000077	isotig08100	PREDICTED: 40S ribosomal protein S27-like [Macaca mulatta]	biological_process	DNA damage checkpoint
miR-2010	GO:0000077	isotig08101	PREDICTED: 40S ribosomal protein S27-like [Macaca mulatta]	biological_process	DNA damage checkpoint
miR-2010	GO:0042471	isotig07204	PREDICTED: hypothetical protein [Strongylocentrotus purpuratus]	biological_process	ear morphogenesis
miR-2010	GO:0042471	isotig07205	PREDICTED: hypothetical protein [Strongylocentrotus purpuratus]	biological_process	ear morphogenesis
miR-2010	GO:0023052	isotig05521	RecName: Full=Fibrinogen-like protein A; Short=FREP-A; Flags: Precursor	biological_process	signaling
miR-2010	GO:0023052	isotig07408	PREDICTED: similar to translocon-associated protein gamma, partial [Strongylocentrotus purpuratus]	biological_process	signaling
miR-2010	GO:0023052	isotig07409	PREDICTED: similar to translocon-associated protein gamma, partial [Strongylocentrotus purpuratus]	biological_process	signaling
miR-2010	GO:0023052	isotig15530	TPA_inf: venus kinase receptor [Strongylocentrotus purpuratus]	biological_process	signaling
miR-2010	GO:0023052	isotig15625	PREDICTED: similar to Goodpasture antigen-binding protein D26; GPBPD26 [Strongylocentrotus purpuratus]	biological_process	signaling
miR-2010	GO:0023052	isotig15970	heterogeneous nuclear ribonuclear protein K [Capra hircus]	biological_process	signaling
miR-2010	GO:0006641	isotig13134	glycerol-3-phosphate dehydrogenase 1 (soluble) [Xenopus (Silurana) tropicalis]	biological_process	triglyceride metabolic process
miR-2010	GO:0006996	isotig10204	PREDICTED: hypothetical protein [Strongylocentrotus purpuratus]	biological_process	organelle organization
miR-2010	GO:0006996	isotig15049	predicted protein [Nematostella vectensis]	biological_process	organelle organization
miR-2010	GO:0016477	isotig15464	Rac1 protein [Ciona intestinalis]	biological_process	cell migration
miR-2010	GO:0030425	isotig01116	PREDICTED: calponin 1, basic, smooth muscle-like isoform 2 [Saccoglossus kowalevskii]	cellular_component	dendrite
miR-2010	GO:0044297	isotig01116	PREDICTED: calponin 1, basic, smooth muscle-like isoform 2 [Saccoglossus kowalevskii]	cellular_component	cell body
miR-2010	GO:0044430	isotig01116	PREDICTED: calponin 1, basic, smooth muscle-like isoform 2 [Saccoglossus kowalevskii]	cellular_component	cytoskeletal part
miR-2010	GO:0034708	isotig10397	PREDICTED: similar to mKIAA1506 protein [Strongylocentrotus purpuratus]	cellular_component	methyltransferase complex
miR-2010	GO:0034708	isotig10398	PREDICTED: similar to mKIAA1506 protein [Strongylocentrotus purpuratus]	cellular_component	methyltransferase complex
miR-2010	GO:0005764	isotig05444	PREDICTED: similar to clathrin-associated adaptor complex AP-1 small chain sigma1 [Strongylocentrotus purpuratus]	cellular_component	lysosome
miR-2010	GO:0005764	isotig05445	PREDICTED: similar to clathrin-associated adaptor complex AP-1 small chain sigma1 [Strongylocentrotus purpuratus]	cellular_component	lysosome
miR-2010	GO:0005764	isotig06351	PREDICTED: similar to scavenger receptor class B, member 2 [Strongylocentrotus purpuratus]	cellular_component	lysosome
miR-2010	GO:0016604	isotig02154	PREDICTED: eukaryotic translation initiation factor 4A-like [Saccoglossus kowalevskii]	cellular_component	nuclear body
miR-2010	GO:0016604	isotig02155	PREDICTED: eukaryotic translation initiation factor 4A-like [Saccoglossus kowalevskii]	cellular_component	nuclear body
miR-2010	GO:0016604	isotig14716	PREDICTED: SMT3 suppressor of mif two 3 homolog 1-like [Saccoglossus kowalevskii]	cellular_component	nuclear body
miR-2010	GO:0044444	isotig01162	PREDICTED: Snrpf protein-like [Saccoglossus kowalevskii]	cellular_component	cytoplasmic part
miR-2010	GO:0044444	isotig01163	PREDICTED: Snrpf protein-like [Saccoglossus kowalevskii]	cellular_component	cytoplasmic part
miR-2010	GO:0044444	isotig01164	PREDICTED: Snrpf protein-like [Saccoglossus kowalevskii]	cellular_component	cytoplasmic part
miR-2010	GO:0044444	isotig01165	PREDICTED: Snrpf protein-like [Saccoglossus kowalevskii]	cellular_component	cytoplasmic part
miR-2010	GO:0044444	isotig04598	PREDICTED: similar to RAB3A interacting protein (rabin3)-like 1, partial [Strongylocentrotus purpuratus]	cellular_component	cytoplasmic part
miR-2010	GO:0044444	isotig04599	PREDICTED: similar to RAB3A interacting protein (rabin3)-like 1, partial [Strongylocentrotus purpuratus]	cellular_component	cytoplasmic part
miR-2010	GO:0044444	isotig04600	PREDICTED: similar to RAB3A interacting protein (rabin3)-like 1, partial [Strongylocentrotus purpuratus]	cellular_component	cytoplasmic part
miR-2010	GO:0044444	isotig05197	PREDICTED: similar to Aminopeptidase N (rAPN) (Alanyl aminopeptidase) (Microsomal aminopeptidase) (Aminopeptidase M) (APM) (Kidney Zn peptidase) (KZP) (CD13 antigen) [Strongylocentrotus purpuratus]	cellular_component	cytoplasmic part
miR-2010	GO:0044444	isotig05198	PREDICTED: similar to Aminopeptidase N (rAPN) (Alanyl aminopeptidase) (Microsomal aminopeptidase) (Aminopeptidase M) (APM) (Kidney Zn peptidase) (KZP) (CD13 antigen) [Strongylocentrotus purpuratus]	cellular_component	cytoplasmic part
miR-2010	GO:0044444	isotig05199	PREDICTED: similar to Aminopeptidase N (rAPN) (Alanyl aminopeptidase) (Microsomal aminopeptidase) (Aminopeptidase M) (APM) (Kidney Zn peptidase) (KZP) (CD13 antigen) [Strongylocentrotus purpuratus]	cellular_component	cytoplasmic part
miR-2010	GO:0044444	isotig07302	prefoldin subunit 4 [Xenopus (Silurana) tropicalis]	cellular_component	cytoplasmic part
miR-2010	GO:0044444	isotig07303	prefoldin subunit 4 [Xenopus (Silurana) tropicalis]	cellular_component	cytoplasmic part
miR-2010	GO:0044444	isotig08685	PREDICTED: similar to glyceraldehydephosphate dehydrogenase [Strongylocentrotus purpuratus]	cellular_component	cytoplasmic part
miR-2010	GO:0044444	isotig08686	PREDICTED: similar to glyceraldehydephosphate dehydrogenase [Strongylocentrotus purpuratus]	cellular_component	cytoplasmic part
miR-2010	GO:0044444	isotig08811	PREDICTED: similar to Eukaryotic translation initiation factor 3, subunit 8 [Strongylocentrotus purpuratus]	cellular_component	cytoplasmic part
miR-2010	GO:0044444	isotig08908	PREDICTED: similar to Niemann-Pick C disease protein isoform 1 [Strongylocentrotus purpuratus]	cellular_component	cytoplasmic part
miR-2010	GO:0044444	isotig09157	flice [Mus musculus]	cellular_component	cytoplasmic part
miR-2010	GO:0044444	isotig13134	glycerol-3-phosphate dehydrogenase 1 (soluble) [Xenopus (Silurana) tropicalis]	cellular_component	cytoplasmic part
miR-2010	GO:0044444	isotig13138	PREDICTED: hypothetical protein [Ornithorhynchus anatinus]	cellular_component	cytoplasmic part
miR-2010	GO:0044444	isotig15331	neurofibromin 2 [Saccoglossus kowalevskii]	cellular_component	cytoplasmic part
miR-2010	GO:0044444	isotig15625	PREDICTED: similar to Goodpasture antigen-binding protein D26; GPBPD26 [Strongylocentrotus purpuratus]	cellular_component	cytoplasmic part
miR-2010	GO:0044444	isotig15977	PREDICTED: similar to Niemann-Pick C disease protein [Strongylocentrotus purpuratus]	cellular_component	cytoplasmic part
miR-2010	GO:0044444	isotig16431	PREDICTED: si:dkey-162f21.5 [Danio rerio]	cellular_component	cytoplasmic part
miR-2010	GO:0005815	isotig04010	RNA-binding protein 39 [Danio rerio]	cellular_component	microtubule organizing center
miR-2010	GO:0005815	isotig04011	RNA-binding protein 39 [Danio rerio]	cellular_component	microtubule organizing center
miR-2010	GO:0005815	isotig04012	RNA-binding protein 39 [Danio rerio]	cellular_component	microtubule organizing center
miR-2010	GO:0005815	isotig08150	PREDICTED: hypothetical protein [Strongylocentrotus purpuratus]	cellular_component	microtubule organizing center
miR-2010	GO:0005815	isotig14370	PREDICTED: GL12416-like isoform 2 [Saccoglossus kowalevskii]	cellular_component	microtubule organizing center
miR-2010	GO:0031012	isotig04199	PREDICTED: similar to tissue inhibitor of metalloproteinase TIMP [Strongylocentrotus purpuratus]	cellular_component	extracellular matrix
miR-2010	GO:0031012	isotig04200	PREDICTED: similar to tissue inhibitor of metalloproteinase TIMP [Strongylocentrotus purpuratus]	cellular_component	extracellular matrix
miR-2010	GO:0031012	isotig04201	PREDICTED: similar to tissue inhibitor of metalloproteinase TIMP [Strongylocentrotus purpuratus]	cellular_component	extracellular matrix
miR-2010	GO:0031012	isotig04202	PREDICTED: similar to tissue inhibitor of metalloproteinase TIMP [Strongylocentrotus purpuratus]	cellular_component	extracellular matrix
miR-2010	GO:0031012	isotig15379	Matrix metallopeptidase 12 [Mus musculus]	cellular_component	extracellular matrix
miR-2010	GO:0030532	isotig01162	PREDICTED: Snrpf protein-like [Saccoglossus kowalevskii]	cellular_component	small nuclear ribonucleoprotein complex
miR-2010	GO:0030532	isotig01163	PREDICTED: Snrpf protein-like [Saccoglossus kowalevskii]	cellular_component	small nuclear ribonucleoprotein complex
miR-2010	GO:0030532	isotig01164	PREDICTED: Snrpf protein-like [Saccoglossus kowalevskii]	cellular_component	small nuclear ribonucleoprotein complex
miR-2010	GO:0030532	isotig01165	PREDICTED: Snrpf protein-like [Saccoglossus kowalevskii]	cellular_component	small nuclear ribonucleoprotein complex
miR-2010	GO:0031227	isotig07408	PREDICTED: similar to translocon-associated protein gamma, partial [Strongylocentrotus purpuratus]	cellular_component	intrinsic to endoplasmic reticulum membrane
miR-2010	GO:0031227	isotig07409	PREDICTED: similar to translocon-associated protein gamma, partial [Strongylocentrotus purpuratus]	cellular_component	intrinsic to endoplasmic reticulum membrane
miR-2010	GO:0000315	isotig05447	PREDICTED: similar to ICT1 protein [Monodelphis domestica]	cellular_component	organellar large ribosomal subunit
miR-2010	GO:0000315	isotig05448	PREDICTED: similar to ICT1 protein [Monodelphis domestica]	cellular_component	organellar large ribosomal subunit
miR-2010	GO:0000315	isotig07486	PREDICTED: hypothetical protein [Strongylocentrotus purpuratus]	cellular_component	organellar large ribosomal subunit
miR-2010	GO:0000315	isotig07487	PREDICTED: hypothetical protein [Strongylocentrotus purpuratus]	cellular_component	organellar large ribosomal subunit
miR-2010	GO:0000315	isotig07709	PREDICTED: hypothetical protein [Strongylocentrotus purpuratus]	cellular_component	organellar large ribosomal subunit
miR-2010	GO:0000315	isotig07710	PREDICTED: hypothetical protein [Strongylocentrotus purpuratus]	cellular_component	organellar large ribosomal subunit
miR-2010	GO:0031981	isotig01162	PREDICTED: Snrpf protein-like [Saccoglossus kowalevskii]	cellular_component	nuclear lumen
miR-2010	GO:0031981	isotig01163	PREDICTED: Snrpf protein-like [Saccoglossus kowalevskii]	cellular_component	nuclear lumen
miR-2010	GO:0031981	isotig01164	PREDICTED: Snrpf protein-like [Saccoglossus kowalevskii]	cellular_component	nuclear lumen
miR-2010	GO:0031981	isotig01165	PREDICTED: Snrpf protein-like [Saccoglossus kowalevskii]	cellular_component	nuclear lumen
miR-2010	GO:0031981	isotig03008	PREDICTED: WD repeat domain 12-like [Saccoglossus kowalevskii]	cellular_component	nuclear lumen
miR-2010	GO:0031981	isotig03009	PREDICTED: WD repeat domain 12-like [Saccoglossus kowalevskii]	cellular_component	nuclear lumen
miR-2010	GO:0031981	isotig04010	RNA-binding protein 39 [Danio rerio]	cellular_component	nuclear lumen
miR-2010	GO:0031981	isotig04011	RNA-binding protein 39 [Danio rerio]	cellular_component	nuclear lumen
miR-2010	GO:0031981	isotig04012	RNA-binding protein 39 [Danio rerio]	cellular_component	nuclear lumen
miR-2010	GO:0031981	isotig04721	PREDICTED: RNA binding motif protein 5 [Oryctolagus cuniculus]	cellular_component	nuclear lumen
miR-2010	GO:0031981	isotig05586	PREDICTED: similar to E2F-associated phosphoprotein [Ornithorhynchus anatinus]	cellular_component	nuclear lumen
miR-2010	GO:0031981	isotig05587	PREDICTED: similar to E2F-associated phosphoprotein [Ornithorhynchus anatinus]	cellular_component	nuclear lumen
miR-2010	GO:0031981	isotig07114	PREDICTED: hypothetical protein [Strongylocentrotus purpuratus]	cellular_component	nuclear lumen
miR-2010	GO:0031981	isotig07115	PREDICTED: hypothetical protein [Strongylocentrotus purpuratus]	cellular_component	nuclear lumen
miR-2010	GO:0031981	isotig07670	hypothetical protein BRAFLDRAFT_273506 [Branchiostoma floridae]	cellular_component	nuclear lumen
miR-2010	GO:0031981	isotig07671	hypothetical protein BRAFLDRAFT_273506 [Branchiostoma floridae]	cellular_component	nuclear lumen
miR-2010	GO:0031981	isotig09261	PREDICTED: im:7163548 [Danio rerio]	cellular_component	nuclear lumen
miR-2010	GO:0031981	isotig10015	PREDICTED: hypothetical protein [Ornithorhynchus anatinus]	cellular_component	nuclear lumen
miR-2010	GO:0031981	isotig14779	RNA polymerase small Zn-binding subunit [Culex quinquefasciatus]	cellular_component	nuclear lumen
miR-2010	GO:0031981	isotig15970	heterogeneous nuclear ribonuclear protein K [Capra hircus]	cellular_component	nuclear lumen
miR-2010	GO:0042802	isotig05251	PREDICTED: similar to bHLHZip transcription factor BIGMAX beta [Strongylocentrotus purpuratus]	molecular_function	identical protein binding
miR-2010	GO:0042802	isotig05252	PREDICTED: similar to bHLHZip transcription factor BIGMAX beta [Strongylocentrotus purpuratus]	molecular_function	identical protein binding
miR-2010	GO:0042802	isotig07450	PREDICTED: diphosphomevalonate decarboxylase-like [Saccoglossus kowalevskii]	molecular_function	identical protein binding
miR-2010	GO:0042802	isotig07451	PREDICTED: diphosphomevalonate decarboxylase-like [Saccoglossus kowalevskii]	molecular_function	identical protein binding
miR-2010	GO:0042802	isotig09607	PREDICTED: similar to ATPase inhibitor, mitochondrial [Strongylocentrotus purpuratus]	molecular_function	identical protein binding
miR-2010	GO:0042802	isotig09608	PREDICTED: similar to ATPase inhibitor, mitochondrial [Strongylocentrotus purpuratus]	molecular_function	identical protein binding
miR-2010	GO:0042802	isotig13106	aspartate aminotransferase 2 [Danio rerio]	molecular_function	identical protein binding
miR-2010	GO:0015631	isotig01116	PREDICTED: calponin 1, basic, smooth muscle-like isoform 2 [Saccoglossus kowalevskii]	molecular_function	tubulin binding
miR-2010	GO:0042623	isotig02154	PREDICTED: eukaryotic translation initiation factor 4A-like [Saccoglossus kowalevskii]	molecular_function	ATPase activity, coupled
miR-2010	GO:0042623	isotig02155	PREDICTED: eukaryotic translation initiation factor 4A-like [Saccoglossus kowalevskii]	molecular_function	ATPase activity, coupled
miR-2010	GO:0042623	isotig15565	PREDICTED: excision repair cross-complementing rodent repair deficiency, complementation group 3-like [Saccoglossus kowalevskii]	molecular_function	ATPase activity, coupled
miR-2010	GO:0016836	isotig10204	PREDICTED: hypothetical protein [Strongylocentrotus purpuratus]	molecular_function	hydro-lyase activity
miR-2010	GO:0003712	isotig04010	RNA-binding protein 39 [Danio rerio]	molecular_function	transcription cofactor activity
miR-2010	GO:0003712	isotig04011	RNA-binding protein 39 [Danio rerio]	molecular_function	transcription cofactor activity
miR-2010	GO:0003712	isotig04012	RNA-binding protein 39 [Danio rerio]	molecular_function	transcription cofactor activity
miR-2010	GO:0003712	isotig09209	PREDICTED: similar to nuclear receptor co-repressor	molecular_function	transcription cofactor activity
miR-2010	GO:0003712	isotig09210	PREDICTED: similar to nuclear receptor co-repressor	molecular_function	transcription cofactor activity
miR-2010	GO:0003712	isotig10204	PREDICTED: hypothetical protein [Strongylocentrotus purpuratus]	molecular_function	transcription cofactor activity
miR-2010	GO:0005198	isotig04929	PREDICTED: hypothetical protein, partial [Strongylocentrotus purpuratus]	molecular_function	structural molecule activity
miR-2010	GO:0005198	isotig04930	PREDICTED: hypothetical protein, partial [Strongylocentrotus purpuratus]	molecular_function	structural molecule activity
miR-2010	GO:0005198	isotig05205	PREDICTED: mitochondrial ribosomal protein S2-like [Saccoglossus kowalevskii]	molecular_function	structural molecule activity
miR-2010	GO:0005198	isotig07486	PREDICTED: hypothetical protein [Strongylocentrotus purpuratus]	molecular_function	structural molecule activity
miR-2010	GO:0005198	isotig07487	PREDICTED: hypothetical protein [Strongylocentrotus purpuratus]	molecular_function	structural molecule activity
miR-2010	GO:0005198	isotig07709	PREDICTED: hypothetical protein [Strongylocentrotus purpuratus]	molecular_function	structural molecule activity
miR-2010	GO:0005198	isotig07710	PREDICTED: hypothetical protein [Strongylocentrotus purpuratus]	molecular_function	structural molecule activity
miR-2010	GO:0005198	isotig08100	PREDICTED: 40S ribosomal protein S27-like [Macaca mulatta]	molecular_function	structural molecule activity
miR-2010	GO:0005198	isotig08101	PREDICTED: 40S ribosomal protein S27-like [Macaca mulatta]	molecular_function	structural molecule activity
miR-2010	GO:0005198	isotig14370	PREDICTED: GL12416-like isoform 2 [Saccoglossus kowalevskii]	molecular_function	structural molecule activity
miR-2010	GO:0043566	isotig13195	PREDICTED: similar to DNA (cytosine-5-)-methyltransferase isoform 1 [Strongylocentrotus purpuratus]	molecular_function	structure-specific DNA binding
miR-2010	GO:0043566	isotig15970	heterogeneous nuclear ribonuclear protein K [Capra hircus]	molecular_function	structure-specific DNA binding
miR-2010	GO:0031072	isotig07450	PREDICTED: diphosphomevalonate decarboxylase-like [Saccoglossus kowalevskii]	molecular_function	heat shock protein binding
miR-2010	GO:0031072	isotig07451	PREDICTED: diphosphomevalonate decarboxylase-like [Saccoglossus kowalevskii]	molecular_function	heat shock protein binding
miR-2010	GO:0008237	isotig08891	Methionine aminopeptidase 1 [Salmo salar]	molecular_function	metallopeptidase activity
miR-2010	GO:0008237	isotig08892	Methionine aminopeptidase 1 [Salmo salar]	molecular_function	metallopeptidase activity
miR-2010	GO:0005102	isotig05649	PREDICTED: ficolin 1-like [Saccoglossus kowalevskii]	molecular_function	receptor binding
miR-2010	GO:0019904	isotig05250	PREDICTED: Luc7 homolog (S. cerevisiae)-like [Saccoglossus kowalevskii]	molecular_function	protein domain specific binding
miR-2010	GO:0043565	isotig09209	PREDICTED: similar to nuclear receptor co-repressor	molecular_function	sequence-specific DNA binding
miR-2010	GO:0043565	isotig09210	PREDICTED: similar to nuclear receptor co-repressor	molecular_function	sequence-specific DNA binding
miR-2010	GO:0043565	isotig10397	PREDICTED: similar to mKIAA1506 protein [Strongylocentrotus purpuratus]	molecular_function	sequence-specific DNA binding
miR-2010	GO:0043565	isotig10398	PREDICTED: similar to mKIAA1506 protein [Strongylocentrotus purpuratus]	molecular_function	sequence-specific DNA binding
miR-2010	GO:0043565	isotig13195	PREDICTED: similar to DNA (cytosine-5-)-methyltransferase isoform 1 [Strongylocentrotus purpuratus]	molecular_function	sequence-specific DNA binding
miR-22	GO:0006353	isotig10653	PREDICTED: hypothetical protein [Strongylocentrotus purpuratus]	biological_process	transcription termination, DNA-dependent
miR-22	GO:0006091	isotig03044	PREDICTED: similar to Chain A, Mature Human Frataxin [Strongylocentrotus purpuratus]	biological_process	generation of precursor metabolites and energy
miR-22	GO:0006732	isotig13168	PREDICTED: similar to Hadh2-prov protein isoform 1 [Strongylocentrotus purpuratus]	biological_process	coenzyme metabolic process
miR-22	GO:0006732	isotig15644	PREDICTED: similar to FTCD protein [Strongylocentrotus purpuratus]	biological_process	coenzyme metabolic process
miR-22	GO:0006732	isotig16354	PREDICTED: Acyl-coenzyme A thioesterase 8-like [Oryctolagus cuniculus]	biological_process	coenzyme metabolic process
miR-22	GO:0006413	isotig06244	PREDICTED: hypothetical protein [Strongylocentrotus purpuratus]	biological_process	translational initiation
miR-22	GO:0006413	isotig08437	PREDICTED: similar to Prt1 homolog [Strongylocentrotus purpuratus]	biological_process	translational initiation
miR-22	GO:0006413	isotig08438	PREDICTED: similar to Prt1 homolog [Strongylocentrotus purpuratus]	biological_process	translational initiation
miR-22	GO:0048468	isotig09545	hypothetical protein BRAFLDRAFT_128749 [Branchiostoma floridae]	biological_process	cell development
miR-22	GO:0008283	isotig13575	PREDICTED: similar to speedy A [Strongylocentrotus purpuratus]	biological_process	cell proliferation
miR-22	GO:0008283	isotig15379	Matrix metallopeptidase 12 [Mus musculus]	biological_process	cell proliferation
miR-22	GO:0006612	isotig09217	mitochondrial import receptor subunit TOM22 homolog [Danio rerio]	biological_process	protein targeting to membrane
miR-22	GO:0055114	isotig03044	PREDICTED: similar to Chain A, Mature Human Frataxin [Strongylocentrotus purpuratus]	biological_process	oxidation-reduction process
miR-22	GO:0055086	isotig04163	thioredoxin [Bombina orientalis]	biological_process	nucleobase-containing small molecule metabolic process
miR-22	GO:0055086	isotig04164	thioredoxin [Bombina orientalis]	biological_process	nucleobase-containing small molecule metabolic process
miR-22	GO:0055086	isotig04165	thioredoxin [Bombina orientalis]	biological_process	nucleobase-containing small molecule metabolic process
miR-22	GO:0055086	isotig04166	thioredoxin [Bombina orientalis]	biological_process	nucleobase-containing small molecule metabolic process
miR-22	GO:0000060	isotig04163	thioredoxin [Bombina orientalis]	biological_process	protein import into nucleus, translocation
miR-22	GO:0000060	isotig04164	thioredoxin [Bombina orientalis]	biological_process	protein import into nucleus, translocation
miR-22	GO:0000060	isotig04165	thioredoxin [Bombina orientalis]	biological_process	protein import into nucleus, translocation
miR-22	GO:0000060	isotig04166	thioredoxin [Bombina orientalis]	biological_process	protein import into nucleus, translocation
miR-22	GO:0023052	isotig04163	thioredoxin [Bombina orientalis]	biological_process	signaling
miR-22	GO:0023052	isotig04164	thioredoxin [Bombina orientalis]	biological_process	signaling
miR-22	GO:0023052	isotig04165	thioredoxin [Bombina orientalis]	biological_process	signaling
miR-22	GO:0023052	isotig04166	thioredoxin [Bombina orientalis]	biological_process	signaling
miR-22	GO:0000302	isotig03044	PREDICTED: similar to Chain A, Mature Human Frataxin [Strongylocentrotus purpuratus]	biological_process	response to reactive oxygen species
miR-22	GO:0006996	isotig15644	PREDICTED: similar to FTCD protein [Strongylocentrotus purpuratus]	biological_process	organelle organization
miR-22	GO:0003002	isotig05849	BMI1 polycomb ring finger oncogene [Xenopus (Silurana) tropicalis]	biological_process	regionalization
miR-22	GO:0007417	isotig09545	hypothetical protein BRAFLDRAFT_128749 [Branchiostoma floridae]	biological_process	central nervous system development
miR-22	GO:0044297	isotig09545	hypothetical protein BRAFLDRAFT_128749 [Branchiostoma floridae]	cellular_component	cell body
miR-22	GO:0005746	isotig10151	NADH dehydrogenase iron-sulfur protein 5 [Oncorhynchus mykiss]	cellular_component	mitochondrial respiratory chain
miR-22	GO:0005746	isotig10152	NADH dehydrogenase iron-sulfur protein 5 [Oncorhynchus mykiss]	cellular_component	mitochondrial respiratory chain
miR-22	GO:0005770	isotig07721	PREDICTED: similar to Sybl1-prov protein [Strongylocentrotus purpuratus]	cellular_component	late endosome
miR-22	GO:0005770	isotig07722	PREDICTED: similar to Sybl1-prov protein [Strongylocentrotus purpuratus]	cellular_component	late endosome
miR-22	GO:0005764	isotig04809	Mitogen-activated protein-binding protein-interacting protein [Anoplopoma fimbria]	cellular_component	lysosome
miR-22	GO:0005764	isotig04810	Mitogen-activated protein-binding protein-interacting protein [Anoplopoma fimbria]	cellular_component	lysosome
miR-22	GO:0005764	isotig04811	Mitogen-activated protein-binding protein-interacting protein [Anoplopoma fimbria]	cellular_component	lysosome
miR-22	GO:0005764	isotig04812	Mitogen-activated protein-binding protein-interacting protein [Anoplopoma fimbria]	cellular_component	lysosome
miR-22	GO:0005764	isotig07721	PREDICTED: similar to Sybl1-prov protein [Strongylocentrotus purpuratus]	cellular_component	lysosome
miR-22	GO:0005764	isotig07722	PREDICTED: similar to Sybl1-prov protein [Strongylocentrotus purpuratus]	cellular_component	lysosome
miR-22	GO:0016604	isotig10653	PREDICTED: hypothetical protein [Strongylocentrotus purpuratus]	cellular_component	nuclear body
miR-22	GO:0044444	isotig03044	PREDICTED: similar to Chain A, Mature Human Frataxin [Strongylocentrotus purpuratus]	cellular_component	cytoplasmic part
miR-22	GO:0044444	isotig04163	thioredoxin [Bombina orientalis]	cellular_component	cytoplasmic part
miR-22	GO:0044444	isotig04164	thioredoxin [Bombina orientalis]	cellular_component	cytoplasmic part
miR-22	GO:0044444	isotig04165	thioredoxin [Bombina orientalis]	cellular_component	cytoplasmic part
miR-22	GO:0044444	isotig04166	thioredoxin [Bombina orientalis]	cellular_component	cytoplasmic part
miR-22	GO:0044444	isotig04729	PREDICTED: hypothetical protein [Strongylocentrotus purpuratus]	cellular_component	cytoplasmic part
miR-22	GO:0044444	isotig04730	PREDICTED: hypothetical protein [Strongylocentrotus purpuratus]	cellular_component	cytoplasmic part
miR-22	GO:0044444	isotig04731	PREDICTED: hypothetical protein [Strongylocentrotus purpuratus]	cellular_component	cytoplasmic part
miR-22	GO:0044444	isotig04732	PREDICTED: hypothetical protein [Strongylocentrotus purpuratus]	cellular_component	cytoplasmic part
miR-22	GO:0044444	isotig06244	PREDICTED: hypothetical protein [Strongylocentrotus purpuratus]	cellular_component	cytoplasmic part
miR-22	GO:0044444	isotig07101	bifunctional 3'-phosphoadenosine 5'-phosphosulfate synthase [Strongylocentrotus purpuratus]	cellular_component	cytoplasmic part
miR-22	GO:0044444	isotig07102	bifunctional 3'-phosphoadenosine 5'-phosphosulfate synthase [Strongylocentrotus purpuratus]	cellular_component	cytoplasmic part
miR-22	GO:0044444	isotig08437	PREDICTED: similar to Prt1 homolog [Strongylocentrotus purpuratus]	cellular_component	cytoplasmic part
miR-22	GO:0044444	isotig08438	PREDICTED: similar to Prt1 homolog [Strongylocentrotus purpuratus]	cellular_component	cytoplasmic part
miR-22	GO:0044444	isotig08487	PREDICTED: capping protein alpha-like [Saccoglossus kowalevskii]	cellular_component	cytoplasmic part
miR-22	GO:0044444	isotig10443	PREDICTED: similar to centromere protein, partial [Strongylocentrotus purpuratus]	cellular_component	cytoplasmic part
miR-22	GO:0044444	isotig10653	PREDICTED: hypothetical protein [Strongylocentrotus purpuratus]	cellular_component	cytoplasmic part
miR-22	GO:0044444	isotig13139	PREDICTED: 5,10-methylenetetrahydrofolate reductase (NADPH)-like [Saccoglossus kowalevskii]	cellular_component	cytoplasmic part
miR-22	GO:0044444	isotig13168	PREDICTED: similar to Hadh2-prov protein isoform 1 [Strongylocentrotus purpuratus]	cellular_component	cytoplasmic part
miR-22	GO:0044444	isotig14860	U6 snRNA-associated Sm-like protein LSm5 [Anoplopoma fimbria]	cellular_component	cytoplasmic part
miR-22	GO:0044444	isotig15644	PREDICTED: similar to FTCD protein [Strongylocentrotus purpuratus]	cellular_component	cytoplasmic part
miR-22	GO:0005815	isotig08832	PREDICTED: similar to MGC84654 protein [Strongylocentrotus purpuratus]	cellular_component	microtubule organizing center
miR-22	GO:0005815	isotig09399	PREDICTED: hypothetical protein [Saccoglossus kowalevskii]	cellular_component	microtubule organizing center
miR-22	GO:0005815	isotig09400	PREDICTED: hypothetical protein [Saccoglossus kowalevskii]	cellular_component	microtubule organizing center
miR-22	GO:0031012	isotig15379	Matrix metallopeptidase 12 [Mus musculus]	cellular_component	extracellular matrix
miR-22	GO:0031227	isotig07300	PREDICTED: similar to UDP-N-acetylglucosamine-dolichyl-phosphate N-acetylglucosaminephosphotransferase [Strongylocentrotus purpuratus]	cellular_component	intrinsic to endoplasmic reticulum membrane
miR-22	GO:0031227	isotig07301	PREDICTED: similar to UDP-N-acetylglucosamine-dolichyl-phosphate N-acetylglucosaminephosphotransferase [Strongylocentrotus purpuratus]	cellular_component	intrinsic to endoplasmic reticulum membrane
miR-22	GO:0031981	isotig03077	apoptosis inhibitor 5 [Gallus gallus]	cellular_component	nuclear lumen
miR-22	GO:0031981	isotig03078	apoptosis inhibitor 5 [Gallus gallus]	cellular_component	nuclear lumen
miR-22	GO:0031981	isotig03079	apoptosis inhibitor 5 [Gallus gallus]	cellular_component	nuclear lumen
miR-22	GO:0031981	isotig03080	apoptosis inhibitor 5 [Gallus gallus]	cellular_component	nuclear lumen
miR-22	GO:0031981	isotig03081	apoptosis inhibitor 5 [Gallus gallus]	cellular_component	nuclear lumen
miR-22	GO:0031981	isotig04163	thioredoxin [Bombina orientalis]	cellular_component	nuclear lumen
miR-22	GO:0031981	isotig04164	thioredoxin [Bombina orientalis]	cellular_component	nuclear lumen
miR-22	GO:0031981	isotig04165	thioredoxin [Bombina orientalis]	cellular_component	nuclear lumen
miR-22	GO:0031981	isotig04166	thioredoxin [Bombina orientalis]	cellular_component	nuclear lumen
miR-22	GO:0031981	isotig06068	PREDICTED: XPA binding protein 2-like [Saccoglossus kowalevskii]	cellular_component	nuclear lumen
miR-22	GO:0031981	isotig09821	methyl-CpG-binding domain type 2	cellular_component	nuclear lumen
miR-22	GO:0031981	isotig13965	PREDICTED: similar to proliferation-associated protein 1 isoform 1 [Strongylocentrotus purpuratus]	cellular_component	nuclear lumen
miR-22	GO:0031981	isotig14235	dachshund homolog 1 [Saccoglossus kowalevskii]	cellular_component	nuclear lumen
miR-22	GO:0042802	isotig13106	aspartate aminotransferase 2 [Danio rerio]	molecular_function	identical protein binding
miR-22	GO:0042802	isotig15021	PREDICTED: similar to ATP-binding cassette transporter sub-family G member 2a, partial [Strongylocentrotus purpuratus]	molecular_function	identical protein binding
miR-22	GO:0042802	isotig16443	phosphoserine phosphatase [Danio rerio]	molecular_function	identical protein binding
miR-22	GO:0051536	isotig03044	PREDICTED: similar to Chain A, Mature Human Frataxin [Strongylocentrotus purpuratus]	molecular_function	iron-sulfur cluster binding
miR-22	GO:0016836	isotig07621	PREDICTED: similar to fumarase [Strongylocentrotus purpuratus]	molecular_function	hydro-lyase activity
miR-22	GO:0016836	isotig07622	PREDICTED: similar to fumarase [Strongylocentrotus purpuratus]	molecular_function	hydro-lyase activity
miR-22	GO:0043566	isotig13195	PREDICTED: similar to DNA (cytosine-5-)-methyltransferase isoform 1 [Strongylocentrotus purpuratus]	molecular_function	structure-specific DNA binding
miR-22	GO:0016614	isotig04729	PREDICTED: hypothetical protein [Strongylocentrotus purpuratus]	molecular_function	oxidoreductase activity, acting on CH-OH group of donors
miR-22	GO:0016614	isotig04730	PREDICTED: hypothetical protein [Strongylocentrotus purpuratus]	molecular_function	oxidoreductase activity, acting on CH-OH group of donors
miR-22	GO:0016614	isotig04731	PREDICTED: hypothetical protein [Strongylocentrotus purpuratus]	molecular_function	oxidoreductase activity, acting on CH-OH group of donors
miR-22	GO:0016614	isotig04732	PREDICTED: hypothetical protein [Strongylocentrotus purpuratus]	molecular_function	oxidoreductase activity, acting on CH-OH group of donors
miR-22	GO:0008237	isotig09115	hypothetical protein BRAFLDRAFT_130974 [Branchiostoma floridae]	molecular_function	metallopeptidase activity
miR-22	GO:0005102	isotig08092	serum amyloid protein A [Apostichopus japonicus]	molecular_function	receptor binding
miR-22	GO:0005102	isotig08093	serum amyloid protein A [Apostichopus japonicus]	molecular_function	receptor binding
miR-22	GO:0043565	isotig13195	PREDICTED: similar to DNA (cytosine-5-)-methyltransferase isoform 1 [Strongylocentrotus purpuratus]	molecular_function	sequence-specific DNA binding
miR-252a	GO:0006353	isotig09289	hypothetical protein BRAFLDRAFT_59621 [Branchiostoma floridae]	biological_process	transcription termination, DNA-dependent
miR-252a	GO:0006353	isotig09290	hypothetical protein BRAFLDRAFT_59621 [Branchiostoma floridae]	biological_process	transcription termination, DNA-dependent
miR-252a	GO:0006353	isotig14633	PREDICTED: similar to MGC97849 protein [Strongylocentrotus purpuratus]	biological_process	transcription termination, DNA-dependent
miR-252a	GO:0009057	isotig01123	PREDICTED: Rpt3-like [Saccoglossus kowalevskii]	biological_process	macromolecule catabolic process
miR-252a	GO:0009057	isotig01124	PREDICTED: Rpt3-like [Saccoglossus kowalevskii]	biological_process	macromolecule catabolic process
miR-252a	GO:0009057	isotig01125	PREDICTED: Rpt3-like [Saccoglossus kowalevskii]	biological_process	macromolecule catabolic process
miR-252a	GO:0009057	isotig01126	PREDICTED: Rpt3-like [Saccoglossus kowalevskii]	biological_process	macromolecule catabolic process
miR-252a	GO:0009057	isotig01127	PREDICTED: Rpt3-like [Saccoglossus kowalevskii]	biological_process	macromolecule catabolic process
miR-252a	GO:0009057	isotig01128	PREDICTED: Rpt3-like [Saccoglossus kowalevskii]	biological_process	macromolecule catabolic process
miR-252a	GO:0009057	isotig01129	PREDICTED: Rpt3-like [Saccoglossus kowalevskii]	biological_process	macromolecule catabolic process
miR-252a	GO:0009057	isotig01130	PREDICTED: Rpt3-like [Saccoglossus kowalevskii]	biological_process	macromolecule catabolic process
miR-252a	GO:0009057	isotig01131	PREDICTED: Rpt3-like [Saccoglossus kowalevskii]	biological_process	macromolecule catabolic process
miR-252a	GO:0009057	isotig01132	PREDICTED: Rpt3-like [Saccoglossus kowalevskii]	biological_process	macromolecule catabolic process
miR-252a	GO:0009057	isotig01133	PREDICTED: Rpt3-like [Saccoglossus kowalevskii]	biological_process	macromolecule catabolic process
miR-252a	GO:0009057	isotig01134	PREDICTED: Rpt3-like [Saccoglossus kowalevskii]	biological_process	macromolecule catabolic process
miR-252a	GO:0008284	isotig10259	oncoprotein [Holothuria glaberrima]	biological_process	positive regulation of cell proliferation
miR-252a	GO:0006007	isotig06324	PREDICTED: similar to enolase 2 (gamma, neuronal) [Taeniopygia guttata]	biological_process	glucose catabolic process
miR-252a	GO:0006007	isotig06325	PREDICTED: similar to enolase 2 (gamma, neuronal) [Taeniopygia guttata]	biological_process	glucose catabolic process
miR-252a	GO:0006007	isotig08969	phosphoglycerate kinase [Protopterus annectens]	biological_process	glucose catabolic process
miR-252a	GO:0002164	isotig07164	PREDICTED: similar to CG6056-PA [Strongylocentrotus purpuratus]	biological_process	larval development
miR-252a	GO:0002164	isotig07165	PREDICTED: similar to CG6056-PA [Strongylocentrotus purpuratus]	biological_process	larval development
miR-252a	GO:0051017	isotig13126	cullin 3b [Danio rerio]	biological_process	actin filament bundle assembly
miR-252a	GO:0006413	isotig07174	protein translation factor SUI1-like [Ixodes scapularis]	biological_process	translational initiation
miR-252a	GO:0006413	isotig07175	protein translation factor SUI1-like [Ixodes scapularis]	biological_process	translational initiation
miR-252a	GO:0006352	isotig09289	hypothetical protein BRAFLDRAFT_59621 [Branchiostoma floridae]	biological_process	transcription initiation, DNA-dependent
miR-252a	GO:0006352	isotig09290	hypothetical protein BRAFLDRAFT_59621 [Branchiostoma floridae]	biological_process	transcription initiation, DNA-dependent
miR-252a	GO:0006352	isotig14633	PREDICTED: similar to MGC97849 protein [Strongylocentrotus purpuratus]	biological_process	transcription initiation, DNA-dependent
miR-252a	GO:0045935	isotig09289	hypothetical protein BRAFLDRAFT_59621 [Branchiostoma floridae]	biological_process	positive regulation of nucleobase-containing compound metabolic process
miR-252a	GO:0045935	isotig09290	hypothetical protein BRAFLDRAFT_59621 [Branchiostoma floridae]	biological_process	positive regulation of nucleobase-containing compound metabolic process
miR-252a	GO:0045935	isotig14633	PREDICTED: similar to MGC97849 protein [Strongylocentrotus purpuratus]	biological_process	positive regulation of nucleobase-containing compound metabolic process
miR-252a	GO:0006354	isotig09289	hypothetical protein BRAFLDRAFT_59621 [Branchiostoma floridae]	biological_process	transcription elongation, DNA-dependent
miR-252a	GO:0006354	isotig09290	hypothetical protein BRAFLDRAFT_59621 [Branchiostoma floridae]	biological_process	transcription elongation, DNA-dependent
miR-252a	GO:0006354	isotig14633	PREDICTED: similar to MGC97849 protein [Strongylocentrotus purpuratus]	biological_process	transcription elongation, DNA-dependent
miR-252a	GO:0012501	isotig05263	predicted protein [Nematostella vectensis]	biological_process	programmed cell death
miR-252a	GO:0012501	isotig05264	predicted protein [Nematostella vectensis]	biological_process	programmed cell death
miR-252a	GO:0008283	isotig13126	cullin 3b [Danio rerio]	biological_process	cell proliferation
miR-252a	GO:0055114	isotig13134	glycerol-3-phosphate dehydrogenase 1 (soluble) [Xenopus (Silurana) tropicalis]	biological_process	oxidation-reduction process
miR-252a	GO:0000077	isotig05704	PREDICTED: F-box protein 31-like [Saccoglossus kowalevskii]	biological_process	DNA damage checkpoint
miR-252a	GO:0002237	isotig06534	carbonyl reductase 3 [Xenopus (Silurana) tropicalis]	biological_process	response to molecule of bacterial origin
miR-252a	GO:0002237	isotig06535	carbonyl reductase 3 [Xenopus (Silurana) tropicalis]	biological_process	response to molecule of bacterial origin
miR-252a	GO:0002237	isotig06536	carbonyl reductase 3 [Xenopus (Silurana) tropicalis]	biological_process	response to molecule of bacterial origin
miR-252a	GO:0005975	isotig09304	PREDICTED: acly protein-like [Saccoglossus kowalevskii]	biological_process	carbohydrate metabolic process
miR-252a	GO:0005975	isotig15148	citrate synthase [Psammechinus miliaris]	biological_process	carbohydrate metabolic process
miR-252a	GO:0006641	isotig09304	PREDICTED: acly protein-like [Saccoglossus kowalevskii]	biological_process	triglyceride metabolic process
miR-252a	GO:0006641	isotig13134	glycerol-3-phosphate dehydrogenase 1 (soluble) [Xenopus (Silurana) tropicalis]	biological_process	triglyceride metabolic process
miR-252a	GO:0048598	isotig13126	cullin 3b [Danio rerio]	biological_process	embryonic morphogenesis
miR-252a	GO:0044297	isotig08529	frequenin homolog [Saccoglossus kowalevskii]	cellular_component	cell body
miR-252a	GO:0044297	isotig08530	frequenin homolog [Saccoglossus kowalevskii]	cellular_component	cell body
miR-252a	GO:0005770	isotig15330	PREDICTED: similar to ADP-ribosylation factor-like 8B [Strongylocentrotus purpuratus]	cellular_component	late endosome
miR-252a	GO:0044430	isotig08529	frequenin homolog [Saccoglossus kowalevskii]	cellular_component	cytoskeletal part
miR-252a	GO:0044430	isotig08530	frequenin homolog [Saccoglossus kowalevskii]	cellular_component	cytoskeletal part
miR-252a	GO:0044430	isotig15330	PREDICTED: similar to ADP-ribosylation factor-like 8B [Strongylocentrotus purpuratus]	cellular_component	cytoskeletal part
miR-252a	GO:0034708	isotig05323	PREDICTED: dpy-30-like protein-like [Saccoglossus kowalevskii]	cellular_component	methyltransferase complex
miR-252a	GO:0034708	isotig05324	PREDICTED: dpy-30-like protein-like [Saccoglossus kowalevskii]	cellular_component	methyltransferase complex
miR-252a	GO:0034708	isotig05325	PREDICTED: dpy-30-like protein-like [Saccoglossus kowalevskii]	cellular_component	methyltransferase complex
miR-252a	GO:0005764	isotig15330	PREDICTED: similar to ADP-ribosylation factor-like 8B [Strongylocentrotus purpuratus]	cellular_component	lysosome
miR-252a	GO:0016604	isotig02154	PREDICTED: eukaryotic translation initiation factor 4A-like [Saccoglossus kowalevskii]	cellular_component	nuclear body
miR-252a	GO:0016604	isotig02155	PREDICTED: eukaryotic translation initiation factor 4A-like [Saccoglossus kowalevskii]	cellular_component	nuclear body
miR-252a	GO:0016604	isotig02156	PREDICTED: eukaryotic translation initiation factor 4A-like [Saccoglossus kowalevskii]	cellular_component	nuclear body
miR-252a	GO:0044444	isotig04729	PREDICTED: hypothetical protein [Strongylocentrotus purpuratus]	cellular_component	cytoplasmic part
miR-252a	GO:0044444	isotig04730	PREDICTED: hypothetical protein [Strongylocentrotus purpuratus]	cellular_component	cytoplasmic part
miR-252a	GO:0044444	isotig04731	PREDICTED: hypothetical protein [Strongylocentrotus purpuratus]	cellular_component	cytoplasmic part
miR-252a	GO:0044444	isotig04732	PREDICTED: hypothetical protein [Strongylocentrotus purpuratus]	cellular_component	cytoplasmic part
miR-252a	GO:0044444	isotig06324	PREDICTED: similar to enolase 2 (gamma, neuronal) [Taeniopygia guttata]	cellular_component	cytoplasmic part
miR-252a	GO:0044444	isotig06325	PREDICTED: similar to enolase 2 (gamma, neuronal) [Taeniopygia guttata]	cellular_component	cytoplasmic part
miR-252a	GO:0044444	isotig06536	carbonyl reductase 3 [Xenopus (Silurana) tropicalis]	cellular_component	cytoplasmic part
miR-252a	GO:0044444	isotig06574	unnamed protein product [Tetraodon nigroviridis]	cellular_component	cytoplasmic part
miR-252a	GO:0044444	isotig08969	phosphoglycerate kinase [Protopterus annectens]	cellular_component	cytoplasmic part
miR-252a	GO:0044444	isotig09304	PREDICTED: acly protein-like [Saccoglossus kowalevskii]	cellular_component	cytoplasmic part
miR-252a	GO:0044444	isotig09924	PREDICTED: hypothetical protein, partial [Strongylocentrotus purpuratus]	cellular_component	cytoplasmic part
miR-252a	GO:0044444	isotig10259	oncoprotein [Holothuria glaberrima]	cellular_component	cytoplasmic part
miR-252a	GO:0044444	isotig13134	glycerol-3-phosphate dehydrogenase 1 (soluble) [Xenopus (Silurana) tropicalis]	cellular_component	cytoplasmic part
miR-252a	GO:0005815	isotig15062	PREDICTED: similar to arl_B38 [Strongylocentrotus purpuratus]	cellular_component	microtubule organizing center
miR-252a	GO:0030532	isotig06574	unnamed protein product [Tetraodon nigroviridis]	cellular_component	small nuclear ribonucleoprotein complex
miR-252a	GO:0031981	isotig08507	PREDICTED: similar to SWI	cellular_component	nuclear lumen
miR-252a	GO:0031981	isotig08508	SWI	cellular_component	nuclear lumen
miR-252a	GO:0031981	isotig09304	PREDICTED: acly protein-like [Saccoglossus kowalevskii]	cellular_component	nuclear lumen
miR-252a	GO:0031981	isotig09528	PREDICTED: E2F transcription factor 4-like [Saccoglossus kowalevskii]	cellular_component	nuclear lumen
miR-252a	GO:0042802	isotig05323	PREDICTED: dpy-30-like protein-like [Saccoglossus kowalevskii]	molecular_function	identical protein binding
miR-252a	GO:0042802	isotig05324	PREDICTED: dpy-30-like protein-like [Saccoglossus kowalevskii]	molecular_function	identical protein binding
miR-252a	GO:0042802	isotig05325	PREDICTED: dpy-30-like protein-like [Saccoglossus kowalevskii]	molecular_function	identical protein binding
miR-252a	GO:0042802	isotig06324	PREDICTED: similar to enolase 2 (gamma, neuronal) [Taeniopygia guttata]	molecular_function	identical protein binding
miR-252a	GO:0042802	isotig06325	PREDICTED: similar to enolase 2 (gamma, neuronal) [Taeniopygia guttata]	molecular_function	identical protein binding
miR-252a	GO:0015631	isotig15062	PREDICTED: similar to arl_B38 [Strongylocentrotus purpuratus]	molecular_function	tubulin binding
miR-252a	GO:0015631	isotig15330	PREDICTED: similar to ADP-ribosylation factor-like 8B [Strongylocentrotus purpuratus]	molecular_function	tubulin binding
miR-252a	GO:0042623	isotig01123	PREDICTED: Rpt3-like [Saccoglossus kowalevskii]	molecular_function	ATPase activity, coupled
miR-252a	GO:0042623	isotig01124	PREDICTED: Rpt3-like [Saccoglossus kowalevskii]	molecular_function	ATPase activity, coupled
miR-252a	GO:0042623	isotig01125	PREDICTED: Rpt3-like [Saccoglossus kowalevskii]	molecular_function	ATPase activity, coupled
miR-252a	GO:0042623	isotig01126	PREDICTED: Rpt3-like [Saccoglossus kowalevskii]	molecular_function	ATPase activity, coupled
miR-252a	GO:0042623	isotig01127	PREDICTED: Rpt3-like [Saccoglossus kowalevskii]	molecular_function	ATPase activity, coupled
miR-252a	GO:0042623	isotig01128	PREDICTED: Rpt3-like [Saccoglossus kowalevskii]	molecular_function	ATPase activity, coupled
miR-252a	GO:0042623	isotig01129	PREDICTED: Rpt3-like [Saccoglossus kowalevskii]	molecular_function	ATPase activity, coupled
miR-252a	GO:0042623	isotig01130	PREDICTED: Rpt3-like [Saccoglossus kowalevskii]	molecular_function	ATPase activity, coupled
miR-252a	GO:0042623	isotig01131	PREDICTED: Rpt3-like [Saccoglossus kowalevskii]	molecular_function	ATPase activity, coupled
miR-252a	GO:0042623	isotig01132	PREDICTED: Rpt3-like [Saccoglossus kowalevskii]	molecular_function	ATPase activity, coupled
miR-252a	GO:0042623	isotig01133	PREDICTED: Rpt3-like [Saccoglossus kowalevskii]	molecular_function	ATPase activity, coupled
miR-252a	GO:0042623	isotig01134	PREDICTED: Rpt3-like [Saccoglossus kowalevskii]	molecular_function	ATPase activity, coupled
miR-252a	GO:0042623	isotig02154	PREDICTED: eukaryotic translation initiation factor 4A-like [Saccoglossus kowalevskii]	molecular_function	ATPase activity, coupled
miR-252a	GO:0042623	isotig02155	PREDICTED: eukaryotic translation initiation factor 4A-like [Saccoglossus kowalevskii]	molecular_function	ATPase activity, coupled
miR-252a	GO:0042623	isotig02156	PREDICTED: eukaryotic translation initiation factor 4A-like [Saccoglossus kowalevskii]	molecular_function	ATPase activity, coupled
miR-252a	GO:0042623	isotig14633	PREDICTED: similar to MGC97849 protein [Strongylocentrotus purpuratus]	molecular_function	ATPase activity, coupled
miR-252a	GO:0016836	isotig06324	PREDICTED: similar to enolase 2 (gamma, neuronal) [Taeniopygia guttata]	molecular_function	hydro-lyase activity
miR-252a	GO:0016836	isotig06325	PREDICTED: similar to enolase 2 (gamma, neuronal) [Taeniopygia guttata]	molecular_function	hydro-lyase activity
miR-252a	GO:0003712	isotig08507	PREDICTED: similar to SWI	molecular_function	transcription cofactor activity
miR-252a	GO:0003712	isotig08508	SWI	molecular_function	transcription cofactor activity
miR-252a	GO:0003712	isotig14625	PREDICTED: similar to Staphylococcal nuclease domain containing 1 [Strongylocentrotus purpuratus]	molecular_function	transcription cofactor activity
miR-252a	GO:0004774	isotig09304	PREDICTED: acly protein-like [Saccoglossus kowalevskii]	molecular_function	succinate-CoA ligase activity
miR-252a	GO:0016614	isotig04729	PREDICTED: hypothetical protein [Strongylocentrotus purpuratus]	molecular_function	oxidoreductase activity, acting on CH-OH group of donors
miR-252a	GO:0016614	isotig04730	PREDICTED: hypothetical protein [Strongylocentrotus purpuratus]	molecular_function	oxidoreductase activity, acting on CH-OH group of donors
miR-252a	GO:0016614	isotig04731	PREDICTED: hypothetical protein [Strongylocentrotus purpuratus]	molecular_function	oxidoreductase activity, acting on CH-OH group of donors
miR-252a	GO:0016614	isotig04732	PREDICTED: hypothetical protein [Strongylocentrotus purpuratus]	molecular_function	oxidoreductase activity, acting on CH-OH group of donors
miR-252a	GO:0005102	isotig04248	PREDICTED: similar to Tada3l protein [Strongylocentrotus purpuratus]	molecular_function	receptor binding
miR-252a	GO:0005102	isotig04250	PREDICTED: similar to Tada3l protein [Strongylocentrotus purpuratus]	molecular_function	receptor binding
miR-252a	GO:0019904	isotig05250	PREDICTED: Luc7 homolog (S. cerevisiae)-like [Saccoglossus kowalevskii]	molecular_function	protein domain specific binding
miR-252a	GO:0019904	isotig09810	nemo-like kinase [Paracentrotus lividus]	molecular_function	protein domain specific binding
miR-252a	GO:0019904	isotig09924	PREDICTED: hypothetical protein, partial [Strongylocentrotus purpuratus]	molecular_function	protein domain specific binding
miR-252a-5p	GO:0006353	isotig09289	hypothetical protein BRAFLDRAFT_59621 [Branchiostoma floridae]	biological_process	transcription termination, DNA-dependent
miR-252a-5p	GO:0006353	isotig09290	hypothetical protein BRAFLDRAFT_59621 [Branchiostoma floridae]	biological_process	transcription termination, DNA-dependent
miR-252a-5p	GO:0006353	isotig14633	PREDICTED: similar to MGC97849 protein [Strongylocentrotus purpuratus]	biological_process	transcription termination, DNA-dependent
miR-252a-5p	GO:0009057	isotig01123	PREDICTED: Rpt3-like [Saccoglossus kowalevskii]	biological_process	macromolecule catabolic process
miR-252a-5p	GO:0009057	isotig01124	PREDICTED: Rpt3-like [Saccoglossus kowalevskii]	biological_process	macromolecule catabolic process
miR-252a-5p	GO:0009057	isotig01125	PREDICTED: Rpt3-like [Saccoglossus kowalevskii]	biological_process	macromolecule catabolic process
miR-252a-5p	GO:0009057	isotig01126	PREDICTED: Rpt3-like [Saccoglossus kowalevskii]	biological_process	macromolecule catabolic process
miR-252a-5p	GO:0009057	isotig01127	PREDICTED: Rpt3-like [Saccoglossus kowalevskii]	biological_process	macromolecule catabolic process
miR-252a-5p	GO:0009057	isotig01128	PREDICTED: Rpt3-like [Saccoglossus kowalevskii]	biological_process	macromolecule catabolic process
miR-252a-5p	GO:0009057	isotig01129	PREDICTED: Rpt3-like [Saccoglossus kowalevskii]	biological_process	macromolecule catabolic process
miR-252a-5p	GO:0009057	isotig01130	PREDICTED: Rpt3-like [Saccoglossus kowalevskii]	biological_process	macromolecule catabolic process
miR-252a-5p	GO:0009057	isotig01131	PREDICTED: Rpt3-like [Saccoglossus kowalevskii]	biological_process	macromolecule catabolic process
miR-252a-5p	GO:0009057	isotig01132	PREDICTED: Rpt3-like [Saccoglossus kowalevskii]	biological_process	macromolecule catabolic process
miR-252a-5p	GO:0009057	isotig01133	PREDICTED: Rpt3-like [Saccoglossus kowalevskii]	biological_process	macromolecule catabolic process
miR-252a-5p	GO:0009057	isotig01134	PREDICTED: Rpt3-like [Saccoglossus kowalevskii]	biological_process	macromolecule catabolic process
miR-252a-5p	GO:0008284	isotig10259	oncoprotein [Holothuria glaberrima]	biological_process	positive regulation of cell proliferation
miR-252a-5p	GO:0006007	isotig06324	PREDICTED: similar to enolase 2 (gamma, neuronal) [Taeniopygia guttata]	biological_process	glucose catabolic process
miR-252a-5p	GO:0006007	isotig06325	PREDICTED: similar to enolase 2 (gamma, neuronal) [Taeniopygia guttata]	biological_process	glucose catabolic process
miR-252a-5p	GO:0006007	isotig08969	phosphoglycerate kinase [Protopterus annectens]	biological_process	glucose catabolic process
miR-252a-5p	GO:0002164	isotig07164	PREDICTED: similar to CG6056-PA [Strongylocentrotus purpuratus]	biological_process	larval development
miR-252a-5p	GO:0002164	isotig07165	PREDICTED: similar to CG6056-PA [Strongylocentrotus purpuratus]	biological_process	larval development
miR-252a-5p	GO:0051017	isotig13126	cullin 3b [Danio rerio]	biological_process	actin filament bundle assembly
miR-252a-5p	GO:0006413	isotig07174	protein translation factor SUI1-like [Ixodes scapularis]	biological_process	translational initiation
miR-252a-5p	GO:0006413	isotig07175	protein translation factor SUI1-like [Ixodes scapularis]	biological_process	translational initiation
miR-252a-5p	GO:0006352	isotig09289	hypothetical protein BRAFLDRAFT_59621 [Branchiostoma floridae]	biological_process	transcription initiation, DNA-dependent
miR-252a-5p	GO:0006352	isotig09290	hypothetical protein BRAFLDRAFT_59621 [Branchiostoma floridae]	biological_process	transcription initiation, DNA-dependent
miR-252a-5p	GO:0006352	isotig14633	PREDICTED: similar to MGC97849 protein [Strongylocentrotus purpuratus]	biological_process	transcription initiation, DNA-dependent
miR-252a-5p	GO:0045935	isotig09289	hypothetical protein BRAFLDRAFT_59621 [Branchiostoma floridae]	biological_process	positive regulation of nucleobase-containing compound metabolic process
miR-252a-5p	GO:0045935	isotig09290	hypothetical protein BRAFLDRAFT_59621 [Branchiostoma floridae]	biological_process	positive regulation of nucleobase-containing compound metabolic process
miR-252a-5p	GO:0045935	isotig14633	PREDICTED: similar to MGC97849 protein [Strongylocentrotus purpuratus]	biological_process	positive regulation of nucleobase-containing compound metabolic process
miR-252a-5p	GO:0006354	isotig09289	hypothetical protein BRAFLDRAFT_59621 [Branchiostoma floridae]	biological_process	transcription elongation, DNA-dependent
miR-252a-5p	GO:0006354	isotig09290	hypothetical protein BRAFLDRAFT_59621 [Branchiostoma floridae]	biological_process	transcription elongation, DNA-dependent
miR-252a-5p	GO:0006354	isotig14633	PREDICTED: similar to MGC97849 protein [Strongylocentrotus purpuratus]	biological_process	transcription elongation, DNA-dependent
miR-252a-5p	GO:0012501	isotig05263	predicted protein [Nematostella vectensis]	biological_process	programmed cell death
miR-252a-5p	GO:0012501	isotig05264	predicted protein [Nematostella vectensis]	biological_process	programmed cell death
miR-252a-5p	GO:0008283	isotig13126	cullin 3b [Danio rerio]	biological_process	cell proliferation
miR-252a-5p	GO:0055114	isotig13134	glycerol-3-phosphate dehydrogenase 1 (soluble) [Xenopus (Silurana) tropicalis]	biological_process	oxidation-reduction process
miR-252a-5p	GO:0000077	isotig05704	PREDICTED: F-box protein 31-like [Saccoglossus kowalevskii]	biological_process	DNA damage checkpoint
miR-252a-5p	GO:0002237	isotig06534	carbonyl reductase 3 [Xenopus (Silurana) tropicalis]	biological_process	response to molecule of bacterial origin
miR-252a-5p	GO:0002237	isotig06535	carbonyl reductase 3 [Xenopus (Silurana) tropicalis]	biological_process	response to molecule of bacterial origin
miR-252a-5p	GO:0002237	isotig06536	carbonyl reductase 3 [Xenopus (Silurana) tropicalis]	biological_process	response to molecule of bacterial origin
miR-252a-5p	GO:0005975	isotig01002	PREDICTED: hypothetical protein [Strongylocentrotus purpuratus]	biological_process	carbohydrate metabolic process
miR-252a-5p	GO:0005975	isotig09304	PREDICTED: acly protein-like [Saccoglossus kowalevskii]	biological_process	carbohydrate metabolic process
miR-252a-5p	GO:0005975	isotig15148	citrate synthase [Psammechinus miliaris]	biological_process	carbohydrate metabolic process
miR-252a-5p	GO:0006641	isotig09304	PREDICTED: acly protein-like [Saccoglossus kowalevskii]	biological_process	triglyceride metabolic process
miR-252a-5p	GO:0006641	isotig13134	glycerol-3-phosphate dehydrogenase 1 (soluble) [Xenopus (Silurana) tropicalis]	biological_process	triglyceride metabolic process
miR-252a-5p	GO:0048598	isotig13126	cullin 3b [Danio rerio]	biological_process	embryonic morphogenesis
miR-252a-5p	GO:0044297	isotig08529	frequenin homolog [Saccoglossus kowalevskii]	cellular_component	cell body
miR-252a-5p	GO:0044297	isotig08530	frequenin homolog [Saccoglossus kowalevskii]	cellular_component	cell body
miR-252a-5p	GO:0005770	isotig15330	PREDICTED: similar to ADP-ribosylation factor-like 8B [Strongylocentrotus purpuratus]	cellular_component	late endosome
miR-252a-5p	GO:0044430	isotig08529	frequenin homolog [Saccoglossus kowalevskii]	cellular_component	cytoskeletal part
miR-252a-5p	GO:0044430	isotig08530	frequenin homolog [Saccoglossus kowalevskii]	cellular_component	cytoskeletal part
miR-252a-5p	GO:0044430	isotig15330	PREDICTED: similar to ADP-ribosylation factor-like 8B [Strongylocentrotus purpuratus]	cellular_component	cytoskeletal part
miR-252a-5p	GO:0034708	isotig05323	PREDICTED: dpy-30-like protein-like [Saccoglossus kowalevskii]	cellular_component	methyltransferase complex
miR-252a-5p	GO:0034708	isotig05324	PREDICTED: dpy-30-like protein-like [Saccoglossus kowalevskii]	cellular_component	methyltransferase complex
miR-252a-5p	GO:0034708	isotig05325	PREDICTED: dpy-30-like protein-like [Saccoglossus kowalevskii]	cellular_component	methyltransferase complex
miR-252a-5p	GO:0005764	isotig15330	PREDICTED: similar to ADP-ribosylation factor-like 8B [Strongylocentrotus purpuratus]	cellular_component	lysosome
miR-252a-5p	GO:0016604	isotig02154	PREDICTED: eukaryotic translation initiation factor 4A-like [Saccoglossus kowalevskii]	cellular_component	nuclear body
miR-252a-5p	GO:0016604	isotig02155	PREDICTED: eukaryotic translation initiation factor 4A-like [Saccoglossus kowalevskii]	cellular_component	nuclear body
miR-252a-5p	GO:0016604	isotig02156	PREDICTED: eukaryotic translation initiation factor 4A-like [Saccoglossus kowalevskii]	cellular_component	nuclear body
miR-252a-5p	GO:0044444	isotig01002	PREDICTED: hypothetical protein [Strongylocentrotus purpuratus]	cellular_component	cytoplasmic part
miR-252a-5p	GO:0044444	isotig04729	PREDICTED: hypothetical protein [Strongylocentrotus purpuratus]	cellular_component	cytoplasmic part
miR-252a-5p	GO:0044444	isotig04730	PREDICTED: hypothetical protein [Strongylocentrotus purpuratus]	cellular_component	cytoplasmic part
miR-252a-5p	GO:0044444	isotig04731	PREDICTED: hypothetical protein [Strongylocentrotus purpuratus]	cellular_component	cytoplasmic part
miR-252a-5p	GO:0044444	isotig04732	PREDICTED: hypothetical protein [Strongylocentrotus purpuratus]	cellular_component	cytoplasmic part
miR-252a-5p	GO:0044444	isotig06324	PREDICTED: similar to enolase 2 (gamma, neuronal) [Taeniopygia guttata]	cellular_component	cytoplasmic part
miR-252a-5p	GO:0044444	isotig06325	PREDICTED: similar to enolase 2 (gamma, neuronal) [Taeniopygia guttata]	cellular_component	cytoplasmic part
miR-252a-5p	GO:0044444	isotig06536	carbonyl reductase 3 [Xenopus (Silurana) tropicalis]	cellular_component	cytoplasmic part
miR-252a-5p	GO:0044444	isotig06574	unnamed protein product [Tetraodon nigroviridis]	cellular_component	cytoplasmic part
miR-252a-5p	GO:0044444	isotig08969	phosphoglycerate kinase [Protopterus annectens]	cellular_component	cytoplasmic part
miR-252a-5p	GO:0044444	isotig09304	PREDICTED: acly protein-like [Saccoglossus kowalevskii]	cellular_component	cytoplasmic part
miR-252a-5p	GO:0044444	isotig09924	PREDICTED: hypothetical protein, partial [Strongylocentrotus purpuratus]	cellular_component	cytoplasmic part
miR-252a-5p	GO:0044444	isotig10259	oncoprotein [Holothuria glaberrima]	cellular_component	cytoplasmic part
miR-252a-5p	GO:0044444	isotig13134	glycerol-3-phosphate dehydrogenase 1 (soluble) [Xenopus (Silurana) tropicalis]	cellular_component	cytoplasmic part
miR-252a-5p	GO:0005815	isotig15062	PREDICTED: similar to arl_B38 [Strongylocentrotus purpuratus]	cellular_component	microtubule organizing center
miR-252a-5p	GO:0030532	isotig06574	unnamed protein product [Tetraodon nigroviridis]	cellular_component	small nuclear ribonucleoprotein complex
miR-252a-5p	GO:0031981	isotig08507	PREDICTED: similar to SWI	cellular_component	nuclear lumen
miR-252a-5p	GO:0031981	isotig08508	SWI	cellular_component	nuclear lumen
miR-252a-5p	GO:0031981	isotig09304	PREDICTED: acly protein-like [Saccoglossus kowalevskii]	cellular_component	nuclear lumen
miR-252a-5p	GO:0031981	isotig09528	PREDICTED: E2F transcription factor 4-like [Saccoglossus kowalevskii]	cellular_component	nuclear lumen
miR-252a-5p	GO:0031981	isotig09908	PREDICTED: similar to hoip-prov protein [Nasonia vitripennis]	cellular_component	nuclear lumen
miR-252a-5p	GO:0042802	isotig01002	PREDICTED: hypothetical protein [Strongylocentrotus purpuratus]	molecular_function	identical protein binding
miR-252a-5p	GO:0042802	isotig05323	PREDICTED: dpy-30-like protein-like [Saccoglossus kowalevskii]	molecular_function	identical protein binding
miR-252a-5p	GO:0042802	isotig05324	PREDICTED: dpy-30-like protein-like [Saccoglossus kowalevskii]	molecular_function	identical protein binding
miR-252a-5p	GO:0042802	isotig05325	PREDICTED: dpy-30-like protein-like [Saccoglossus kowalevskii]	molecular_function	identical protein binding
miR-252a-5p	GO:0042802	isotig06324	PREDICTED: similar to enolase 2 (gamma, neuronal) [Taeniopygia guttata]	molecular_function	identical protein binding
miR-252a-5p	GO:0042802	isotig06325	PREDICTED: similar to enolase 2 (gamma, neuronal) [Taeniopygia guttata]	molecular_function	identical protein binding
miR-252a-5p	GO:0015631	isotig15062	PREDICTED: similar to arl_B38 [Strongylocentrotus purpuratus]	molecular_function	tubulin binding
miR-252a-5p	GO:0015631	isotig15330	PREDICTED: similar to ADP-ribosylation factor-like 8B [Strongylocentrotus purpuratus]	molecular_function	tubulin binding
miR-252a-5p	GO:0042623	isotig01123	PREDICTED: Rpt3-like [Saccoglossus kowalevskii]	molecular_function	ATPase activity, coupled
miR-252a-5p	GO:0042623	isotig01124	PREDICTED: Rpt3-like [Saccoglossus kowalevskii]	molecular_function	ATPase activity, coupled
miR-252a-5p	GO:0042623	isotig01125	PREDICTED: Rpt3-like [Saccoglossus kowalevskii]	molecular_function	ATPase activity, coupled
miR-252a-5p	GO:0042623	isotig01126	PREDICTED: Rpt3-like [Saccoglossus kowalevskii]	molecular_function	ATPase activity, coupled
miR-252a-5p	GO:0042623	isotig01127	PREDICTED: Rpt3-like [Saccoglossus kowalevskii]	molecular_function	ATPase activity, coupled
miR-252a-5p	GO:0042623	isotig01128	PREDICTED: Rpt3-like [Saccoglossus kowalevskii]	molecular_function	ATPase activity, coupled
miR-252a-5p	GO:0042623	isotig01129	PREDICTED: Rpt3-like [Saccoglossus kowalevskii]	molecular_function	ATPase activity, coupled
miR-252a-5p	GO:0042623	isotig01130	PREDICTED: Rpt3-like [Saccoglossus kowalevskii]	molecular_function	ATPase activity, coupled
miR-252a-5p	GO:0042623	isotig01131	PREDICTED: Rpt3-like [Saccoglossus kowalevskii]	molecular_function	ATPase activity, coupled
miR-252a-5p	GO:0042623	isotig01132	PREDICTED: Rpt3-like [Saccoglossus kowalevskii]	molecular_function	ATPase activity, coupled
miR-252a-5p	GO:0042623	isotig01133	PREDICTED: Rpt3-like [Saccoglossus kowalevskii]	molecular_function	ATPase activity, coupled
miR-252a-5p	GO:0042623	isotig01134	PREDICTED: Rpt3-like [Saccoglossus kowalevskii]	molecular_function	ATPase activity, coupled
miR-252a-5p	GO:0042623	isotig02154	PREDICTED: eukaryotic translation initiation factor 4A-like [Saccoglossus kowalevskii]	molecular_function	ATPase activity, coupled
miR-252a-5p	GO:0042623	isotig02155	PREDICTED: eukaryotic translation initiation factor 4A-like [Saccoglossus kowalevskii]	molecular_function	ATPase activity, coupled
miR-252a-5p	GO:0042623	isotig02156	PREDICTED: eukaryotic translation initiation factor 4A-like [Saccoglossus kowalevskii]	molecular_function	ATPase activity, coupled
miR-252a-5p	GO:0042623	isotig14633	PREDICTED: similar to MGC97849 protein [Strongylocentrotus purpuratus]	molecular_function	ATPase activity, coupled
miR-252a-5p	GO:0016836	isotig06324	PREDICTED: similar to enolase 2 (gamma, neuronal) [Taeniopygia guttata]	molecular_function	hydro-lyase activity
miR-252a-5p	GO:0016836	isotig06325	PREDICTED: similar to enolase 2 (gamma, neuronal) [Taeniopygia guttata]	molecular_function	hydro-lyase activity
miR-252a-5p	GO:0003712	isotig08507	PREDICTED: similar to SWI	molecular_function	transcription cofactor activity
miR-252a-5p	GO:0003712	isotig08508	SWI	molecular_function	transcription cofactor activity
miR-252a-5p	GO:0003712	isotig14625	PREDICTED: similar to Staphylococcal nuclease domain containing 1 [Strongylocentrotus purpuratus]	molecular_function	transcription cofactor activity
miR-252a-5p	GO:0004774	isotig09304	PREDICTED: acly protein-like [Saccoglossus kowalevskii]	molecular_function	succinate-CoA ligase activity
miR-252a-5p	GO:0016614	isotig04729	PREDICTED: hypothetical protein [Strongylocentrotus purpuratus]	molecular_function	oxidoreductase activity, acting on CH-OH group of donors
miR-252a-5p	GO:0016614	isotig04730	PREDICTED: hypothetical protein [Strongylocentrotus purpuratus]	molecular_function	oxidoreductase activity, acting on CH-OH group of donors
miR-252a-5p	GO:0016614	isotig04731	PREDICTED: hypothetical protein [Strongylocentrotus purpuratus]	molecular_function	oxidoreductase activity, acting on CH-OH group of donors
miR-252a-5p	GO:0016614	isotig04732	PREDICTED: hypothetical protein [Strongylocentrotus purpuratus]	molecular_function	oxidoreductase activity, acting on CH-OH group of donors
miR-252a-5p	GO:0004563	isotig01002	PREDICTED: hypothetical protein [Strongylocentrotus purpuratus]	molecular_function	beta-N-acetylhexosaminidase activity
miR-252a-5p	GO:0019904	isotig05250	PREDICTED: Luc7 homolog (S. cerevisiae)-like [Saccoglossus kowalevskii]	molecular_function	protein domain specific binding
miR-252a-5p	GO:0019904	isotig09810	nemo-like kinase [Paracentrotus lividus]	molecular_function	protein domain specific binding
miR-252a-5p	GO:0019904	isotig09924	PREDICTED: hypothetical protein, partial [Strongylocentrotus purpuratus]	molecular_function	protein domain specific binding
miR-7	GO:0006353	isotig01163	PREDICTED: Snrpf protein-like [Saccoglossus kowalevskii]	biological_process	transcription termination, DNA-dependent
miR-7	GO:0006353	isotig01164	PREDICTED: Snrpf protein-like [Saccoglossus kowalevskii]	biological_process	transcription termination, DNA-dependent
miR-7	GO:0006353	isotig01168	PREDICTED: Snrpf protein-like [Saccoglossus kowalevskii]	biological_process	transcription termination, DNA-dependent
miR-7	GO:0006353	isotig01169	PREDICTED: Snrpf protein-like [Saccoglossus kowalevskii]	biological_process	transcription termination, DNA-dependent
miR-7	GO:0006353	isotig08860	PREDICTED: similar to splicing factor u2af large subunit, partial [Strongylocentrotus purpuratus]	biological_process	transcription termination, DNA-dependent
miR-7	GO:0006353	isotig14633	PREDICTED: similar to MGC97849 protein [Strongylocentrotus purpuratus]	biological_process	transcription termination, DNA-dependent
miR-7	GO:0043462	isotig01108	PREDICTED: calponin 1, basic, smooth muscle-like isoform 2 [Saccoglossus kowalevskii]	biological_process	regulation of ATPase activity
miR-7	GO:0043462	isotig01109	PREDICTED: calponin 1, basic, smooth muscle-like isoform 2 [Saccoglossus kowalevskii]	biological_process	regulation of ATPase activity
miR-7	GO:0043462	isotig01110	PREDICTED: calponin 1, basic, smooth muscle-like isoform 2 [Saccoglossus kowalevskii]	biological_process	regulation of ATPase activity
miR-7	GO:0043462	isotig01111	PREDICTED: calponin 1, basic, smooth muscle-like isoform 2 [Saccoglossus kowalevskii]	biological_process	regulation of ATPase activity
miR-7	GO:0043462	isotig01112	PREDICTED: calponin 1, basic, smooth muscle-like isoform 2 [Saccoglossus kowalevskii]	biological_process	regulation of ATPase activity
miR-7	GO:0043462	isotig01113	PREDICTED: calponin 1, basic, smooth muscle-like isoform 2 [Saccoglossus kowalevskii]	biological_process	regulation of ATPase activity
miR-7	GO:0043462	isotig01114	PREDICTED: calponin 1, basic, smooth muscle-like isoform 2 [Saccoglossus kowalevskii]	biological_process	regulation of ATPase activity
miR-7	GO:0043462	isotig01115	PREDICTED: calponin 1, basic, smooth muscle-like isoform 2 [Saccoglossus kowalevskii]	biological_process	regulation of ATPase activity
miR-7	GO:0043462	isotig01116	PREDICTED: calponin 1, basic, smooth muscle-like isoform 2 [Saccoglossus kowalevskii]	biological_process	regulation of ATPase activity
miR-7	GO:0008284	isotig03121	PREDICTED: similar to Lig4-A protein [Strongylocentrotus purpuratus]	biological_process	positive regulation of cell proliferation
miR-7	GO:0008284	isotig03122	PREDICTED: similar to Lig4-A protein [Strongylocentrotus purpuratus]	biological_process	positive regulation of cell proliferation
miR-7	GO:0008284	isotig03123	PREDICTED: similar to Lig4-A protein [Strongylocentrotus purpuratus]	biological_process	positive regulation of cell proliferation
miR-7	GO:0008284	isotig03124	PREDICTED: similar to Lig4-A protein [Strongylocentrotus purpuratus]	biological_process	positive regulation of cell proliferation
miR-7	GO:0008284	isotig03125	PREDICTED: similar to Lig4-A protein [Strongylocentrotus purpuratus]	biological_process	positive regulation of cell proliferation
miR-7	GO:0060123	isotig08497	tyrosine-protein phosphatase corkscrew, putative [Pediculus humanus corporis]	biological_process	regulation of growth hormone secretion
miR-7	GO:0060123	isotig08498	tyrosine-protein phosphatase corkscrew, putative [Pediculus humanus corporis]	biological_process	regulation of growth hormone secretion
miR-7	GO:0010212	isotig03121	PREDICTED: similar to Lig4-A protein [Strongylocentrotus purpuratus]	biological_process	response to ionizing radiation
miR-7	GO:0010212	isotig03122	PREDICTED: similar to Lig4-A protein [Strongylocentrotus purpuratus]	biological_process	response to ionizing radiation
miR-7	GO:0010212	isotig03123	PREDICTED: similar to Lig4-A protein [Strongylocentrotus purpuratus]	biological_process	response to ionizing radiation
miR-7	GO:0010212	isotig03124	PREDICTED: similar to Lig4-A protein [Strongylocentrotus purpuratus]	biological_process	response to ionizing radiation
miR-7	GO:0010212	isotig03125	PREDICTED: similar to Lig4-A protein [Strongylocentrotus purpuratus]	biological_process	response to ionizing radiation
miR-7	GO:0000398	isotig01163	PREDICTED: Snrpf protein-like [Saccoglossus kowalevskii]	biological_process	nuclear mRNA splicing, via spliceosome
miR-7	GO:0000398	isotig01164	PREDICTED: Snrpf protein-like [Saccoglossus kowalevskii]	biological_process	nuclear mRNA splicing, via spliceosome
miR-7	GO:0000398	isotig01168	PREDICTED: Snrpf protein-like [Saccoglossus kowalevskii]	biological_process	nuclear mRNA splicing, via spliceosome
miR-7	GO:0000398	isotig01169	PREDICTED: Snrpf protein-like [Saccoglossus kowalevskii]	biological_process	nuclear mRNA splicing, via spliceosome
miR-7	GO:0000398	isotig11467	PREDICTED: similar to small nuclear ribonucleoprotein G [Tribolium castaneum]	biological_process	nuclear mRNA splicing, via spliceosome
miR-7	GO:0000398	isotig11468	PREDICTED: similar to small nuclear ribonucleoprotein G [Tribolium castaneum]	biological_process	nuclear mRNA splicing, via spliceosome
miR-7	GO:0000398	isotig15582	PREDICTED: hypothetical protein [Strongylocentrotus purpuratus]	biological_process	nuclear mRNA splicing, via spliceosome
miR-7	GO:0002164	isotig13164	PREDICTED: prolyl 4-hydroxylase, beta subunit-like [Saccoglossus kowalevskii]	biological_process	larval development
miR-7	GO:0002164	isotig15049	predicted protein [Nematostella vectensis]	biological_process	larval development
miR-7	GO:0002681	isotig03121	PREDICTED: similar to Lig4-A protein [Strongylocentrotus purpuratus]	biological_process	somatic recombination of T cell receptor gene segments
miR-7	GO:0002681	isotig03122	PREDICTED: similar to Lig4-A protein [Strongylocentrotus purpuratus]	biological_process	somatic recombination of T cell receptor gene segments
miR-7	GO:0002681	isotig03123	PREDICTED: similar to Lig4-A protein [Strongylocentrotus purpuratus]	biological_process	somatic recombination of T cell receptor gene segments
miR-7	GO:0002681	isotig03124	PREDICTED: similar to Lig4-A protein [Strongylocentrotus purpuratus]	biological_process	somatic recombination of T cell receptor gene segments
miR-7	GO:0002681	isotig03125	PREDICTED: similar to Lig4-A protein [Strongylocentrotus purpuratus]	biological_process	somatic recombination of T cell receptor gene segments
miR-7	GO:0019058	isotig03121	PREDICTED: similar to Lig4-A protein [Strongylocentrotus purpuratus]	biological_process	viral infectious cycle
miR-7	GO:0019058	isotig03122	PREDICTED: similar to Lig4-A protein [Strongylocentrotus purpuratus]	biological_process	viral infectious cycle
miR-7	GO:0019058	isotig03123	PREDICTED: similar to Lig4-A protein [Strongylocentrotus purpuratus]	biological_process	viral infectious cycle
miR-7	GO:0019058	isotig03124	PREDICTED: similar to Lig4-A protein [Strongylocentrotus purpuratus]	biological_process	viral infectious cycle
miR-7	GO:0019058	isotig03125	PREDICTED: similar to Lig4-A protein [Strongylocentrotus purpuratus]	biological_process	viral infectious cycle
miR-7	GO:0000726	isotig03121	PREDICTED: similar to Lig4-A protein [Strongylocentrotus purpuratus]	biological_process	non-recombinational repair
miR-7	GO:0000726	isotig03122	PREDICTED: similar to Lig4-A protein [Strongylocentrotus purpuratus]	biological_process	non-recombinational repair
miR-7	GO:0000726	isotig03123	PREDICTED: similar to Lig4-A protein [Strongylocentrotus purpuratus]	biological_process	non-recombinational repair
miR-7	GO:0000726	isotig03124	PREDICTED: similar to Lig4-A protein [Strongylocentrotus purpuratus]	biological_process	non-recombinational repair
miR-7	GO:0000726	isotig03125	PREDICTED: similar to Lig4-A protein [Strongylocentrotus purpuratus]	biological_process	non-recombinational repair
miR-7	GO:0002320	isotig03121	PREDICTED: similar to Lig4-A protein [Strongylocentrotus purpuratus]	biological_process	lymphoid progenitor cell differentiation
miR-7	GO:0002320	isotig03122	PREDICTED: similar to Lig4-A protein [Strongylocentrotus purpuratus]	biological_process	lymphoid progenitor cell differentiation
miR-7	GO:0002320	isotig03123	PREDICTED: similar to Lig4-A protein [Strongylocentrotus purpuratus]	biological_process	lymphoid progenitor cell differentiation
miR-7	GO:0002320	isotig03124	PREDICTED: similar to Lig4-A protein [Strongylocentrotus purpuratus]	biological_process	lymphoid progenitor cell differentiation
miR-7	GO:0002320	isotig03125	PREDICTED: similar to Lig4-A protein [Strongylocentrotus purpuratus]	biological_process	lymphoid progenitor cell differentiation
miR-7	GO:0002204	isotig03121	PREDICTED: similar to Lig4-A protein [Strongylocentrotus purpuratus]	biological_process	somatic recombination of immunoglobulin genes involved in immune response
miR-7	GO:0002204	isotig03122	PREDICTED: similar to Lig4-A protein [Strongylocentrotus purpuratus]	biological_process	somatic recombination of immunoglobulin genes involved in immune response
miR-7	GO:0002204	isotig03123	PREDICTED: similar to Lig4-A protein [Strongylocentrotus purpuratus]	biological_process	somatic recombination of immunoglobulin genes involved in immune response
miR-7	GO:0002204	isotig03124	PREDICTED: similar to Lig4-A protein [Strongylocentrotus purpuratus]	biological_process	somatic recombination of immunoglobulin genes involved in immune response
miR-7	GO:0002204	isotig03125	PREDICTED: similar to Lig4-A protein [Strongylocentrotus purpuratus]	biological_process	somatic recombination of immunoglobulin genes involved in immune response
miR-7	GO:0051017	isotig04705	PREDICTED: fascin 1-like [Saccoglossus kowalevskii]	biological_process	actin filament bundle assembly
miR-7	GO:0051017	isotig04706	PREDICTED: fascin 1-like [Saccoglossus kowalevskii]	biological_process	actin filament bundle assembly
miR-7	GO:0051017	isotig04707	PREDICTED: fascin 1-like [Saccoglossus kowalevskii]	biological_process	actin filament bundle assembly
miR-7	GO:0051017	isotig04708	PREDICTED: fascin 1-like [Saccoglossus kowalevskii]	biological_process	actin filament bundle assembly
miR-7	GO:0001959	isotig08497	tyrosine-protein phosphatase corkscrew, putative [Pediculus humanus corporis]	biological_process	regulation of cytokine-mediated signaling pathway
miR-7	GO:0001959	isotig08498	tyrosine-protein phosphatase corkscrew, putative [Pediculus humanus corporis]	biological_process	regulation of cytokine-mediated signaling pathway
miR-7	GO:0006266	isotig03121	PREDICTED: similar to Lig4-A protein [Strongylocentrotus purpuratus]	biological_process	DNA ligation
miR-7	GO:0006266	isotig03122	PREDICTED: similar to Lig4-A protein [Strongylocentrotus purpuratus]	biological_process	DNA ligation
miR-7	GO:0006266	isotig03123	PREDICTED: similar to Lig4-A protein [Strongylocentrotus purpuratus]	biological_process	DNA ligation
miR-7	GO:0006266	isotig03124	PREDICTED: similar to Lig4-A protein [Strongylocentrotus purpuratus]	biological_process	DNA ligation
miR-7	GO:0006266	isotig03125	PREDICTED: similar to Lig4-A protein [Strongylocentrotus purpuratus]	biological_process	DNA ligation
miR-7	GO:0006413	isotig15442	hypothetical protein BRAFLDRAFT_276696 [Branchiostoma floridae]	biological_process	translational initiation
miR-7	GO:0006352	isotig14633	PREDICTED: similar to MGC97849 protein [Strongylocentrotus purpuratus]	biological_process	transcription initiation, DNA-dependent
miR-7	GO:0006352	isotig15957	PREDICTED: similar to TAF5 protein [Strongylocentrotus purpuratus]	biological_process	transcription initiation, DNA-dependent
miR-7	GO:0045935	isotig14633	PREDICTED: similar to MGC97849 protein [Strongylocentrotus purpuratus]	biological_process	positive regulation of nucleobase-containing compound metabolic process
miR-7	GO:0006354	isotig14633	PREDICTED: similar to MGC97849 protein [Strongylocentrotus purpuratus]	biological_process	transcription elongation, DNA-dependent
miR-7	GO:0006354	isotig15957	PREDICTED: similar to TAF5 protein [Strongylocentrotus purpuratus]	biological_process	transcription elongation, DNA-dependent
miR-7	GO:0012501	isotig15049	predicted protein [Nematostella vectensis]	biological_process	programmed cell death
miR-7	GO:0019827	isotig03121	PREDICTED: similar to Lig4-A protein [Strongylocentrotus purpuratus]	biological_process	stem cell maintenance
miR-7	GO:0019827	isotig03122	PREDICTED: similar to Lig4-A protein [Strongylocentrotus purpuratus]	biological_process	stem cell maintenance
miR-7	GO:0019827	isotig03123	PREDICTED: similar to Lig4-A protein [Strongylocentrotus purpuratus]	biological_process	stem cell maintenance
miR-7	GO:0019827	isotig03124	PREDICTED: similar to Lig4-A protein [Strongylocentrotus purpuratus]	biological_process	stem cell maintenance
miR-7	GO:0019827	isotig03125	PREDICTED: similar to Lig4-A protein [Strongylocentrotus purpuratus]	biological_process	stem cell maintenance
miR-7	GO:0019827	isotig15049	predicted protein [Nematostella vectensis]	biological_process	stem cell maintenance
miR-7	GO:0006612	isotig03176	Mitochondrial import inner membrane translocase subunit Tim13 [Anoplopoma fimbria]	biological_process	protein targeting to membrane
miR-7	GO:0006612	isotig03177	Mitochondrial import inner membrane translocase subunit Tim13 [Anoplopoma fimbria]	biological_process	protein targeting to membrane
miR-7	GO:0055114	isotig13134	glycerol-3-phosphate dehydrogenase 1 (soluble) [Xenopus (Silurana) tropicalis]	biological_process	oxidation-reduction process
miR-7	GO:0006086	isotig06077	PREDICTED: similar to ENSANGP00000014379 [Strongylocentrotus purpuratus]	biological_process	acetyl-CoA biosynthetic process from pyruvate
miR-7	GO:0007476	isotig04705	PREDICTED: fascin 1-like [Saccoglossus kowalevskii]	biological_process	imaginal disc-derived wing morphogenesis
miR-7	GO:0007476	isotig04706	PREDICTED: fascin 1-like [Saccoglossus kowalevskii]	biological_process	imaginal disc-derived wing morphogenesis
miR-7	GO:0007476	isotig04707	PREDICTED: fascin 1-like [Saccoglossus kowalevskii]	biological_process	imaginal disc-derived wing morphogenesis
miR-7	GO:0007476	isotig04708	PREDICTED: fascin 1-like [Saccoglossus kowalevskii]	biological_process	imaginal disc-derived wing morphogenesis
miR-7	GO:0015837	isotig15733	PREDICTED: similar to cystine	biological_process	amine transport
miR-7	GO:0009611	isotig04705	PREDICTED: fascin 1-like [Saccoglossus kowalevskii]	biological_process	response to wounding
miR-7	GO:0009611	isotig04706	PREDICTED: fascin 1-like [Saccoglossus kowalevskii]	biological_process	response to wounding
miR-7	GO:0009611	isotig04707	PREDICTED: fascin 1-like [Saccoglossus kowalevskii]	biological_process	response to wounding
miR-7	GO:0009611	isotig04708	PREDICTED: fascin 1-like [Saccoglossus kowalevskii]	biological_process	response to wounding
miR-7	GO:0043269	isotig06079	PREDICTED: voltage-dependent anion channel 2-like [Saccoglossus kowalevskii]	biological_process	regulation of ion transport
miR-7	GO:0043269	isotig06080	PREDICTED: voltage-dependent anion channel 2-like [Saccoglossus kowalevskii]	biological_process	regulation of ion transport
miR-7	GO:0043269	isotig06081	PREDICTED: voltage-dependent anion channel 2-like [Saccoglossus kowalevskii]	biological_process	regulation of ion transport
miR-7	GO:0010720	isotig03121	PREDICTED: similar to Lig4-A protein [Strongylocentrotus purpuratus]	biological_process	positive regulation of cell development
miR-7	GO:0010720	isotig03122	PREDICTED: similar to Lig4-A protein [Strongylocentrotus purpuratus]	biological_process	positive regulation of cell development
miR-7	GO:0010720	isotig03123	PREDICTED: similar to Lig4-A protein [Strongylocentrotus purpuratus]	biological_process	positive regulation of cell development
miR-7	GO:0010720	isotig03124	PREDICTED: similar to Lig4-A protein [Strongylocentrotus purpuratus]	biological_process	positive regulation of cell development
miR-7	GO:0010720	isotig03125	PREDICTED: similar to Lig4-A protein [Strongylocentrotus purpuratus]	biological_process	positive regulation of cell development
miR-7	GO:0006470	isotig08497	tyrosine-protein phosphatase corkscrew, putative [Pediculus humanus corporis]	biological_process	protein dephosphorylation
miR-7	GO:0006470	isotig08498	tyrosine-protein phosphatase corkscrew, putative [Pediculus humanus corporis]	biological_process	protein dephosphorylation
miR-7	GO:0005975	isotig06077	PREDICTED: similar to ENSANGP00000014379 [Strongylocentrotus purpuratus]	biological_process	carbohydrate metabolic process
miR-7	GO:0006641	isotig13134	glycerol-3-phosphate dehydrogenase 1 (soluble) [Xenopus (Silurana) tropicalis]	biological_process	triglyceride metabolic process
miR-7	GO:0006996	isotig03121	PREDICTED: similar to Lig4-A protein [Strongylocentrotus purpuratus]	biological_process	organelle organization
miR-7	GO:0006996	isotig03122	PREDICTED: similar to Lig4-A protein [Strongylocentrotus purpuratus]	biological_process	organelle organization
miR-7	GO:0006996	isotig03123	PREDICTED: similar to Lig4-A protein [Strongylocentrotus purpuratus]	biological_process	organelle organization
miR-7	GO:0006996	isotig03124	PREDICTED: similar to Lig4-A protein [Strongylocentrotus purpuratus]	biological_process	organelle organization
miR-7	GO:0006996	isotig03125	PREDICTED: similar to Lig4-A protein [Strongylocentrotus purpuratus]	biological_process	organelle organization
miR-7	GO:0006996	isotig08768	Viral A-type inclusion protein repeat containing protein [Tetrahymena thermophila]	biological_process	organelle organization
miR-7	GO:0006996	isotig09124	PREDICTED: similar to type-I transmembrane ER-resident serine	biological_process	organelle organization
miR-7	GO:0006996	isotig15049	predicted protein [Nematostella vectensis]	biological_process	organelle organization
miR-7	GO:0003002	isotig04705	PREDICTED: fascin 1-like [Saccoglossus kowalevskii]	biological_process	regionalization
miR-7	GO:0003002	isotig04706	PREDICTED: fascin 1-like [Saccoglossus kowalevskii]	biological_process	regionalization
miR-7	GO:0003002	isotig04707	PREDICTED: fascin 1-like [Saccoglossus kowalevskii]	biological_process	regionalization
miR-7	GO:0003002	isotig04708	PREDICTED: fascin 1-like [Saccoglossus kowalevskii]	biological_process	regionalization
miR-7	GO:0048598	isotig08497	tyrosine-protein phosphatase corkscrew, putative [Pediculus humanus corporis]	biological_process	embryonic morphogenesis
miR-7	GO:0048598	isotig08498	tyrosine-protein phosphatase corkscrew, putative [Pediculus humanus corporis]	biological_process	embryonic morphogenesis
miR-7	GO:0016477	isotig04705	PREDICTED: fascin 1-like [Saccoglossus kowalevskii]	biological_process	cell migration
miR-7	GO:0016477	isotig04706	PREDICTED: fascin 1-like [Saccoglossus kowalevskii]	biological_process	cell migration
miR-7	GO:0016477	isotig04707	PREDICTED: fascin 1-like [Saccoglossus kowalevskii]	biological_process	cell migration
miR-7	GO:0016477	isotig04708	PREDICTED: fascin 1-like [Saccoglossus kowalevskii]	biological_process	cell migration
miR-7	GO:0016477	isotig14031	PREDICTED: hypothetical protein [Strongylocentrotus purpuratus]	biological_process	cell migration
miR-7	GO:0030425	isotig01108	PREDICTED: calponin 1, basic, smooth muscle-like isoform 2 [Saccoglossus kowalevskii]	cellular_component	dendrite
miR-7	GO:0030425	isotig01109	PREDICTED: calponin 1, basic, smooth muscle-like isoform 2 [Saccoglossus kowalevskii]	cellular_component	dendrite
miR-7	GO:0030425	isotig01110	PREDICTED: calponin 1, basic, smooth muscle-like isoform 2 [Saccoglossus kowalevskii]	cellular_component	dendrite
miR-7	GO:0030425	isotig01111	PREDICTED: calponin 1, basic, smooth muscle-like isoform 2 [Saccoglossus kowalevskii]	cellular_component	dendrite
miR-7	GO:0030425	isotig01112	PREDICTED: calponin 1, basic, smooth muscle-like isoform 2 [Saccoglossus kowalevskii]	cellular_component	dendrite
miR-7	GO:0030425	isotig01113	PREDICTED: calponin 1, basic, smooth muscle-like isoform 2 [Saccoglossus kowalevskii]	cellular_component	dendrite
miR-7	GO:0030425	isotig01114	PREDICTED: calponin 1, basic, smooth muscle-like isoform 2 [Saccoglossus kowalevskii]	cellular_component	dendrite
miR-7	GO:0030425	isotig01115	PREDICTED: calponin 1, basic, smooth muscle-like isoform 2 [Saccoglossus kowalevskii]	cellular_component	dendrite
miR-7	GO:0030425	isotig01116	PREDICTED: calponin 1, basic, smooth muscle-like isoform 2 [Saccoglossus kowalevskii]	cellular_component	dendrite
miR-7	GO:0044297	isotig01108	PREDICTED: calponin 1, basic, smooth muscle-like isoform 2 [Saccoglossus kowalevskii]	cellular_component	cell body
miR-7	GO:0044297	isotig01109	PREDICTED: calponin 1, basic, smooth muscle-like isoform 2 [Saccoglossus kowalevskii]	cellular_component	cell body
miR-7	GO:0044297	isotig01110	PREDICTED: calponin 1, basic, smooth muscle-like isoform 2 [Saccoglossus kowalevskii]	cellular_component	cell body
miR-7	GO:0044297	isotig01111	PREDICTED: calponin 1, basic, smooth muscle-like isoform 2 [Saccoglossus kowalevskii]	cellular_component	cell body
miR-7	GO:0044297	isotig01112	PREDICTED: calponin 1, basic, smooth muscle-like isoform 2 [Saccoglossus kowalevskii]	cellular_component	cell body
miR-7	GO:0044297	isotig01113	PREDICTED: calponin 1, basic, smooth muscle-like isoform 2 [Saccoglossus kowalevskii]	cellular_component	cell body
miR-7	GO:0044297	isotig01114	PREDICTED: calponin 1, basic, smooth muscle-like isoform 2 [Saccoglossus kowalevskii]	cellular_component	cell body
miR-7	GO:0044297	isotig01115	PREDICTED: calponin 1, basic, smooth muscle-like isoform 2 [Saccoglossus kowalevskii]	cellular_component	cell body
miR-7	GO:0044297	isotig01116	PREDICTED: calponin 1, basic, smooth muscle-like isoform 2 [Saccoglossus kowalevskii]	cellular_component	cell body
miR-7	GO:0044430	isotig01108	PREDICTED: calponin 1, basic, smooth muscle-like isoform 2 [Saccoglossus kowalevskii]	cellular_component	cytoskeletal part
miR-7	GO:0044430	isotig01109	PREDICTED: calponin 1, basic, smooth muscle-like isoform 2 [Saccoglossus kowalevskii]	cellular_component	cytoskeletal part
miR-7	GO:0044430	isotig01110	PREDICTED: calponin 1, basic, smooth muscle-like isoform 2 [Saccoglossus kowalevskii]	cellular_component	cytoskeletal part
miR-7	GO:0044430	isotig01111	PREDICTED: calponin 1, basic, smooth muscle-like isoform 2 [Saccoglossus kowalevskii]	cellular_component	cytoskeletal part
miR-7	GO:0044430	isotig01112	PREDICTED: calponin 1, basic, smooth muscle-like isoform 2 [Saccoglossus kowalevskii]	cellular_component	cytoskeletal part
miR-7	GO:0044430	isotig01113	PREDICTED: calponin 1, basic, smooth muscle-like isoform 2 [Saccoglossus kowalevskii]	cellular_component	cytoskeletal part
miR-7	GO:0044430	isotig01114	PREDICTED: calponin 1, basic, smooth muscle-like isoform 2 [Saccoglossus kowalevskii]	cellular_component	cytoskeletal part
miR-7	GO:0044430	isotig01115	PREDICTED: calponin 1, basic, smooth muscle-like isoform 2 [Saccoglossus kowalevskii]	cellular_component	cytoskeletal part
miR-7	GO:0044430	isotig01116	PREDICTED: calponin 1, basic, smooth muscle-like isoform 2 [Saccoglossus kowalevskii]	cellular_component	cytoskeletal part
miR-7	GO:0005924	isotig03121	PREDICTED: similar to Lig4-A protein [Strongylocentrotus purpuratus]	cellular_component	cell-substrate adherens junction
miR-7	GO:0005924	isotig03122	PREDICTED: similar to Lig4-A protein [Strongylocentrotus purpuratus]	cellular_component	cell-substrate adherens junction
miR-7	GO:0005924	isotig03123	PREDICTED: similar to Lig4-A protein [Strongylocentrotus purpuratus]	cellular_component	cell-substrate adherens junction
miR-7	GO:0005924	isotig03124	PREDICTED: similar to Lig4-A protein [Strongylocentrotus purpuratus]	cellular_component	cell-substrate adherens junction
miR-7	GO:0005924	isotig03125	PREDICTED: similar to Lig4-A protein [Strongylocentrotus purpuratus]	cellular_component	cell-substrate adherens junction
miR-7	GO:0005924	isotig07212	PREDICTED: similar to talin [Strongylocentrotus purpuratus]	cellular_component	cell-substrate adherens junction
miR-7	GO:0005924	isotig07213	PREDICTED: similar to talin [Strongylocentrotus purpuratus]	cellular_component	cell-substrate adherens junction
miR-7	GO:0005884	isotig04705	PREDICTED: fascin 1-like [Saccoglossus kowalevskii]	cellular_component	actin filament
miR-7	GO:0005884	isotig04706	PREDICTED: fascin 1-like [Saccoglossus kowalevskii]	cellular_component	actin filament
miR-7	GO:0005884	isotig04707	PREDICTED: fascin 1-like [Saccoglossus kowalevskii]	cellular_component	actin filament
miR-7	GO:0005884	isotig04708	PREDICTED: fascin 1-like [Saccoglossus kowalevskii]	cellular_component	actin filament
miR-7	GO:0016604	isotig08860	PREDICTED: similar to splicing factor u2af large subunit, partial [Strongylocentrotus purpuratus]	cellular_component	nuclear body
miR-7	GO:0044444	isotig01163	PREDICTED: Snrpf protein-like [Saccoglossus kowalevskii]	cellular_component	cytoplasmic part
miR-7	GO:0044444	isotig01164	PREDICTED: Snrpf protein-like [Saccoglossus kowalevskii]	cellular_component	cytoplasmic part
miR-7	GO:0044444	isotig01168	PREDICTED: Snrpf protein-like [Saccoglossus kowalevskii]	cellular_component	cytoplasmic part
miR-7	GO:0044444	isotig01169	PREDICTED: Snrpf protein-like [Saccoglossus kowalevskii]	cellular_component	cytoplasmic part
miR-7	GO:0044444	isotig02403	predicted protein [Nematostella vectensis]	cellular_component	cytoplasmic part
miR-7	GO:0044444	isotig02404	predicted protein [Nematostella vectensis]	cellular_component	cytoplasmic part
miR-7	GO:0044444	isotig02419	hypothetical protein BRAFLDRAFT_115305 [Branchiostoma floridae]	cellular_component	cytoplasmic part
miR-7	GO:0044444	isotig02420	hypothetical protein BRAFLDRAFT_115305 [Branchiostoma floridae]	cellular_component	cytoplasmic part
miR-7	GO:0044444	isotig02421	hypothetical protein BRAFLDRAFT_115305 [Branchiostoma floridae]	cellular_component	cytoplasmic part
miR-7	GO:0044444	isotig02422	hypothetical protein BRAFLDRAFT_115305 [Branchiostoma floridae]	cellular_component	cytoplasmic part
miR-7	GO:0044444	isotig04729	PREDICTED: hypothetical protein [Strongylocentrotus purpuratus]	cellular_component	cytoplasmic part
miR-7	GO:0044444	isotig04730	PREDICTED: hypothetical protein [Strongylocentrotus purpuratus]	cellular_component	cytoplasmic part
miR-7	GO:0044444	isotig04731	PREDICTED: hypothetical protein [Strongylocentrotus purpuratus]	cellular_component	cytoplasmic part
miR-7	GO:0044444	isotig04732	PREDICTED: hypothetical protein [Strongylocentrotus purpuratus]	cellular_component	cytoplasmic part
miR-7	GO:0044444	isotig04797	PREDICTED: similar to surfeit 4 cargo protein [Strongylocentrotus purpuratus]	cellular_component	cytoplasmic part
miR-7	GO:0044444	isotig04798	PREDICTED: similar to surfeit 4 cargo protein [Strongylocentrotus purpuratus]	cellular_component	cytoplasmic part
miR-7	GO:0044444	isotig05168	RecName: Full=97 kDa heat shock protein; AltName: Full=Heat shock protein 110	cellular_component	cytoplasmic part
miR-7	GO:0044444	isotig05169	RecName: Full=97 kDa heat shock protein; AltName: Full=Heat shock protein 110	cellular_component	cytoplasmic part
miR-7	GO:0044444	isotig05170	RecName: Full=97 kDa heat shock protein; AltName: Full=Heat shock protein 110	cellular_component	cytoplasmic part
miR-7	GO:0044444	isotig05171	PREDICTED: protein disulfide-isomerase A3-like [Saccoglossus kowalevskii]	cellular_component	cytoplasmic part
miR-7	GO:0044444	isotig05172	PREDICTED: protein disulfide-isomerase A3-like [Saccoglossus kowalevskii]	cellular_component	cytoplasmic part
miR-7	GO:0044444	isotig05173	PREDICTED: protein disulfide-isomerase A3-like [Saccoglossus kowalevskii]	cellular_component	cytoplasmic part
miR-7	GO:0044444	isotig05269	PREDICTED: similar to LOC407684 protein [Strongylocentrotus purpuratus]	cellular_component	cytoplasmic part
miR-7	GO:0044444	isotig05270	PREDICTED: similar to LOC407684 protein [Strongylocentrotus purpuratus]	cellular_component	cytoplasmic part
miR-7	GO:0044444	isotig07101	bifunctional 3'-phosphoadenosine 5'-phosphosulfate synthase [Strongylocentrotus purpuratus]	cellular_component	cytoplasmic part
miR-7	GO:0044444	isotig07102	bifunctional 3'-phosphoadenosine 5'-phosphosulfate synthase [Strongylocentrotus purpuratus]	cellular_component	cytoplasmic part
miR-7	GO:0044444	isotig08433	hephaestin, isoform CRA_a [Mus musculus]	cellular_component	cytoplasmic part
miR-7	GO:0044444	isotig08487	PREDICTED: capping protein alpha-like [Saccoglossus kowalevskii]	cellular_component	cytoplasmic part
miR-7	GO:0044444	isotig08497	tyrosine-protein phosphatase corkscrew, putative [Pediculus humanus corporis]	cellular_component	cytoplasmic part
miR-7	GO:0044444	isotig08498	tyrosine-protein phosphatase corkscrew, putative [Pediculus humanus corporis]	cellular_component	cytoplasmic part
miR-7	GO:0044444	isotig13134	glycerol-3-phosphate dehydrogenase 1 (soluble) [Xenopus (Silurana) tropicalis]	cellular_component	cytoplasmic part
miR-7	GO:0044444	isotig13138	PREDICTED: hypothetical protein [Ornithorhynchus anatinus]	cellular_component	cytoplasmic part
miR-7	GO:0044444	isotig13147	PREDICTED: similar to malate dehydrogenase (oxaloacetate decarboxylating) (NADP+) [Strongylocentrotus purpuratus]	cellular_component	cytoplasmic part
miR-7	GO:0044444	isotig13164	PREDICTED: prolyl 4-hydroxylase, beta subunit-like [Saccoglossus kowalevskii]	cellular_component	cytoplasmic part
miR-7	GO:0044444	isotig15022	PREDICTED: similar to Cysteine dioxygenase, type I [Strongylocentrotus purpuratus]	cellular_component	cytoplasmic part
miR-7	GO:0044444	isotig15442	hypothetical protein BRAFLDRAFT_276696 [Branchiostoma floridae]	cellular_component	cytoplasmic part
miR-7	GO:0005815	isotig07212	PREDICTED: similar to talin [Strongylocentrotus purpuratus]	cellular_component	microtubule organizing center
miR-7	GO:0005815	isotig07213	PREDICTED: similar to talin [Strongylocentrotus purpuratus]	cellular_component	microtubule organizing center
miR-7	GO:0030532	isotig01163	PREDICTED: Snrpf protein-like [Saccoglossus kowalevskii]	cellular_component	small nuclear ribonucleoprotein complex
miR-7	GO:0030532	isotig01164	PREDICTED: Snrpf protein-like [Saccoglossus kowalevskii]	cellular_component	small nuclear ribonucleoprotein complex
miR-7	GO:0030532	isotig01168	PREDICTED: Snrpf protein-like [Saccoglossus kowalevskii]	cellular_component	small nuclear ribonucleoprotein complex
miR-7	GO:0030532	isotig01169	PREDICTED: Snrpf protein-like [Saccoglossus kowalevskii]	cellular_component	small nuclear ribonucleoprotein complex
miR-7	GO:0030532	isotig14288	PREDICTED: Small nuclear ribonucleoprotein polypeptide A-like [Saccoglossus kowalevskii]	cellular_component	small nuclear ribonucleoprotein complex
miR-7	GO:0000775	isotig14305	PREDICTED: hypothetical protein [Strongylocentrotus purpuratus]	cellular_component	chromosome, centromeric region
miR-7	GO:0031981	isotig01163	PREDICTED: Snrpf protein-like [Saccoglossus kowalevskii]	cellular_component	nuclear lumen
miR-7	GO:0031981	isotig01164	PREDICTED: Snrpf protein-like [Saccoglossus kowalevskii]	cellular_component	nuclear lumen
miR-7	GO:0031981	isotig01168	PREDICTED: Snrpf protein-like [Saccoglossus kowalevskii]	cellular_component	nuclear lumen
miR-7	GO:0031981	isotig01169	PREDICTED: Snrpf protein-like [Saccoglossus kowalevskii]	cellular_component	nuclear lumen
miR-7	GO:0031981	isotig03008	PREDICTED: WD repeat domain 12-like [Saccoglossus kowalevskii]	cellular_component	nuclear lumen
miR-7	GO:0031981	isotig03009	PREDICTED: WD repeat domain 12-like [Saccoglossus kowalevskii]	cellular_component	nuclear lumen
miR-7	GO:0031981	isotig03079	apoptosis inhibitor 5 [Gallus gallus]	cellular_component	nuclear lumen
miR-7	GO:0031981	isotig03080	apoptosis inhibitor 5 [Gallus gallus]	cellular_component	nuclear lumen
miR-7	GO:0031981	isotig03121	PREDICTED: similar to Lig4-A protein [Strongylocentrotus purpuratus]	cellular_component	nuclear lumen
miR-7	GO:0031981	isotig03122	PREDICTED: similar to Lig4-A protein [Strongylocentrotus purpuratus]	cellular_component	nuclear lumen
miR-7	GO:0031981	isotig03123	PREDICTED: similar to Lig4-A protein [Strongylocentrotus purpuratus]	cellular_component	nuclear lumen
miR-7	GO:0031981	isotig03124	PREDICTED: similar to Lig4-A protein [Strongylocentrotus purpuratus]	cellular_component	nuclear lumen
miR-7	GO:0031981	isotig03125	PREDICTED: similar to Lig4-A protein [Strongylocentrotus purpuratus]	cellular_component	nuclear lumen
miR-7	GO:0031981	isotig05168	RecName: Full=97 kDa heat shock protein; AltName: Full=Heat shock protein 110	cellular_component	nuclear lumen
miR-7	GO:0031981	isotig05169	RecName: Full=97 kDa heat shock protein; AltName: Full=Heat shock protein 110	cellular_component	nuclear lumen
miR-7	GO:0031981	isotig05170	RecName: Full=97 kDa heat shock protein; AltName: Full=Heat shock protein 110	cellular_component	nuclear lumen
miR-7	GO:0031981	isotig06077	PREDICTED: similar to ENSANGP00000014379 [Strongylocentrotus purpuratus]	cellular_component	nuclear lumen
miR-7	GO:0031981	isotig07346	PREDICTED: eukaryotic translation initiation factor 6-like [Callithrix jacchus]	cellular_component	nuclear lumen
miR-7	GO:0031981	isotig07347	PREDICTED: eukaryotic translation initiation factor 6-like [Callithrix jacchus]	cellular_component	nuclear lumen
miR-7	GO:0031981	isotig08507	PREDICTED: similar to SWI	cellular_component	nuclear lumen
miR-7	GO:0031981	isotig08508	SWI	cellular_component	nuclear lumen
miR-7	GO:0031981	isotig14288	PREDICTED: Small nuclear ribonucleoprotein polypeptide A-like [Saccoglossus kowalevskii]	cellular_component	nuclear lumen
miR-7	GO:0031981	isotig15667	hypothetical protein BRAFLDRAFT_126479 [Branchiostoma floridae]	cellular_component	nuclear lumen
miR-7	GO:0042802	isotig06077	PREDICTED: similar to ENSANGP00000014379 [Strongylocentrotus purpuratus]	molecular_function	identical protein binding
miR-7	GO:0042802	isotig13545	PREDICTED: calcyclin binding protein-like [Oryctolagus cuniculus]	molecular_function	identical protein binding
miR-7	GO:0051536	isotig14645	CDGSH iron sulfur domain-containing protein, putative [Ixodes scapularis]	molecular_function	iron-sulfur cluster binding
miR-7	GO:0015631	isotig01108	PREDICTED: calponin 1, basic, smooth muscle-like isoform 2 [Saccoglossus kowalevskii]	molecular_function	tubulin binding
miR-7	GO:0015631	isotig01109	PREDICTED: calponin 1, basic, smooth muscle-like isoform 2 [Saccoglossus kowalevskii]	molecular_function	tubulin binding
miR-7	GO:0015631	isotig01110	PREDICTED: calponin 1, basic, smooth muscle-like isoform 2 [Saccoglossus kowalevskii]	molecular_function	tubulin binding
miR-7	GO:0015631	isotig01111	PREDICTED: calponin 1, basic, smooth muscle-like isoform 2 [Saccoglossus kowalevskii]	molecular_function	tubulin binding
miR-7	GO:0015631	isotig01112	PREDICTED: calponin 1, basic, smooth muscle-like isoform 2 [Saccoglossus kowalevskii]	molecular_function	tubulin binding
miR-7	GO:0015631	isotig01113	PREDICTED: calponin 1, basic, smooth muscle-like isoform 2 [Saccoglossus kowalevskii]	molecular_function	tubulin binding
miR-7	GO:0015631	isotig01114	PREDICTED: calponin 1, basic, smooth muscle-like isoform 2 [Saccoglossus kowalevskii]	molecular_function	tubulin binding
miR-7	GO:0015631	isotig01115	PREDICTED: calponin 1, basic, smooth muscle-like isoform 2 [Saccoglossus kowalevskii]	molecular_function	tubulin binding
miR-7	GO:0015631	isotig01116	PREDICTED: calponin 1, basic, smooth muscle-like isoform 2 [Saccoglossus kowalevskii]	molecular_function	tubulin binding
miR-7	GO:0003909	isotig03121	PREDICTED: similar to Lig4-A protein [Strongylocentrotus purpuratus]	molecular_function	DNA ligase activity
miR-7	GO:0003909	isotig03122	PREDICTED: similar to Lig4-A protein [Strongylocentrotus purpuratus]	molecular_function	DNA ligase activity
miR-7	GO:0003909	isotig03123	PREDICTED: similar to Lig4-A protein [Strongylocentrotus purpuratus]	molecular_function	DNA ligase activity
miR-7	GO:0003909	isotig03124	PREDICTED: similar to Lig4-A protein [Strongylocentrotus purpuratus]	molecular_function	DNA ligase activity
miR-7	GO:0003909	isotig03125	PREDICTED: similar to Lig4-A protein [Strongylocentrotus purpuratus]	molecular_function	DNA ligase activity
miR-7	GO:0042623	isotig14633	PREDICTED: similar to MGC97849 protein [Strongylocentrotus purpuratus]	molecular_function	ATPase activity, coupled
miR-7	GO:0016836	isotig04956	mitochondrial short-chain enoyl-coenzyme A hydratase 1 [Xenopus (Silurana) tropicalis]	molecular_function	hydro-lyase activity
miR-7	GO:0016836	isotig04957	mitochondrial short-chain enoyl-coenzyme A hydratase 1 [Xenopus (Silurana) tropicalis]	molecular_function	hydro-lyase activity
miR-7	GO:0016836	isotig04958	PREDICTED: similar to Echs1 protein [Strongylocentrotus purpuratus]	molecular_function	hydro-lyase activity
miR-7	GO:0016836	isotig04959	PREDICTED: similar to Echs1 protein [Strongylocentrotus purpuratus]	molecular_function	hydro-lyase activity
miR-7	GO:0016836	isotig15099	peroxisomal multifunctional enzyme type 2 [Gallus gallus]	molecular_function	hydro-lyase activity
miR-7	GO:0003712	isotig08507	PREDICTED: similar to SWI	molecular_function	transcription cofactor activity
miR-7	GO:0003712	isotig08508	SWI	molecular_function	transcription cofactor activity
miR-7	GO:0005198	isotig07212	PREDICTED: similar to talin [Strongylocentrotus purpuratus]	molecular_function	structural molecule activity
miR-7	GO:0005198	isotig07213	PREDICTED: similar to talin [Strongylocentrotus purpuratus]	molecular_function	structural molecule activity
miR-7	GO:0005244	isotig06079	PREDICTED: voltage-dependent anion channel 2-like [Saccoglossus kowalevskii]	molecular_function	voltage-gated ion channel activity
miR-7	GO:0005244	isotig06080	PREDICTED: voltage-dependent anion channel 2-like [Saccoglossus kowalevskii]	molecular_function	voltage-gated ion channel activity
miR-7	GO:0005244	isotig06081	PREDICTED: voltage-dependent anion channel 2-like [Saccoglossus kowalevskii]	molecular_function	voltage-gated ion channel activity
miR-7	GO:0016614	isotig04729	PREDICTED: hypothetical protein [Strongylocentrotus purpuratus]	molecular_function	oxidoreductase activity, acting on CH-OH group of donors
miR-7	GO:0016614	isotig04730	PREDICTED: hypothetical protein [Strongylocentrotus purpuratus]	molecular_function	oxidoreductase activity, acting on CH-OH group of donors
miR-7	GO:0016614	isotig04731	PREDICTED: hypothetical protein [Strongylocentrotus purpuratus]	molecular_function	oxidoreductase activity, acting on CH-OH group of donors
miR-7	GO:0016614	isotig04732	PREDICTED: hypothetical protein [Strongylocentrotus purpuratus]	molecular_function	oxidoreductase activity, acting on CH-OH group of donors
miR-7	GO:0005102	isotig07212	PREDICTED: similar to talin [Strongylocentrotus purpuratus]	molecular_function	receptor binding
miR-7	GO:0005102	isotig07213	PREDICTED: similar to talin [Strongylocentrotus purpuratus]	molecular_function	receptor binding
miR-7	GO:0005102	isotig14241	hypothetical protein BRAFLDRAFT_211853 [Branchiostoma floridae]	molecular_function	receptor binding
miR-7	GO:0019904	isotig05248	conserved hypothetical protein [Pediculus humanus corporis]	molecular_function	protein domain specific binding
miR-7	GO:0019904	isotig05249	conserved hypothetical protein [Pediculus humanus corporis]	molecular_function	protein domain specific binding
miR-7	GO:0019904	isotig07212	PREDICTED: similar to talin [Strongylocentrotus purpuratus]	molecular_function	protein domain specific binding
miR-7	GO:0019904	isotig07213	PREDICTED: similar to talin [Strongylocentrotus purpuratus]	molecular_function	protein domain specific binding
miR-7	GO:0019904	isotig08860	PREDICTED: similar to splicing factor u2af large subunit, partial [Strongylocentrotus purpuratus]	molecular_function	protein domain specific binding
miR-7	GO:0019904	isotig09810	nemo-like kinase [Paracentrotus lividus]	molecular_function	protein domain specific binding
miR-7	GO:0043565	isotig15957	PREDICTED: similar to TAF5 protein [Strongylocentrotus purpuratus]	molecular_function	sequence-specific DNA binding
miR-92	GO:0006353	isotig07416	PREDICTED: similar to general transcription factor IIH, polypeptide 3, 34kDa [Strongylocentrotus purpuratus]	biological_process	transcription termination, DNA-dependent
miR-92	GO:0006353	isotig07417	PREDICTED: similar to general transcription factor IIH, polypeptide 3, 34kDa [Strongylocentrotus purpuratus]	biological_process	transcription termination, DNA-dependent
miR-92	GO:0006353	isotig08859	PREDICTED: similar to splicing factor u2af large subunit, partial [Strongylocentrotus purpuratus]	biological_process	transcription termination, DNA-dependent
miR-92	GO:0006091	isotig03044	PREDICTED: similar to Chain A, Mature Human Frataxin [Strongylocentrotus purpuratus]	biological_process	generation of precursor metabolites and energy
miR-92	GO:0006091	isotig03046	PREDICTED: similar to Chain A, Mature Human Frataxin [Strongylocentrotus purpuratus]	biological_process	generation of precursor metabolites and energy
miR-92	GO:0008284	isotig07204	PREDICTED: hypothetical protein [Strongylocentrotus purpuratus]	biological_process	positive regulation of cell proliferation
miR-92	GO:0008284	isotig07205	PREDICTED: hypothetical protein [Strongylocentrotus purpuratus]	biological_process	positive regulation of cell proliferation
miR-92	GO:0008284	isotig11245	PREDICTED: NADH dehydrogenase (ubiquinone) Fe-S protein 4-like [Saccoglossus kowalevskii]	biological_process	positive regulation of cell proliferation
miR-92	GO:0043954	isotig04757	PREDICTED: similar to MGC107818 protein [Strongylocentrotus purpuratus]	biological_process	cellular component maintenance
miR-92	GO:0043954	isotig04758	PREDICTED: similar to MGC107818 protein [Strongylocentrotus purpuratus]	biological_process	cellular component maintenance
miR-92	GO:0043954	isotig04759	PREDICTED: similar to MGC107818 protein [Strongylocentrotus purpuratus]	biological_process	cellular component maintenance
miR-92	GO:0043954	isotig04760	PREDICTED: similar to MGC107818 protein [Strongylocentrotus purpuratus]	biological_process	cellular component maintenance
miR-92	GO:0060123	isotig04725	PREDICTED: hypothetical protein [Strongylocentrotus purpuratus]	biological_process	regulation of growth hormone secretion
miR-92	GO:0060123	isotig04726	PREDICTED: hypothetical protein [Strongylocentrotus purpuratus]	biological_process	regulation of growth hormone secretion
miR-92	GO:0060123	isotig04727	hypothetical protein BRAFLDRAFT_124685 [Branchiostoma floridae]	biological_process	regulation of growth hormone secretion
miR-92	GO:0060123	isotig04728	hypothetical protein BRAFLDRAFT_124685 [Branchiostoma floridae]	biological_process	regulation of growth hormone secretion
miR-92	GO:0002164	isotig07226	PREDICTED: similar to ATPase, H+ transporting, V1 subunit F [Strongylocentrotus purpuratus]	biological_process	larval development
miR-92	GO:0002164	isotig07227	PREDICTED: similar to ATPase, H+ transporting, V1 subunit F [Strongylocentrotus purpuratus]	biological_process	larval development
miR-92	GO:0002164	isotig07384	actin isoform 2 [Holothuria glaberrima]	biological_process	larval development
miR-92	GO:0002164	isotig07385	actin isoform 2 [Holothuria glaberrima]	biological_process	larval development
miR-92	GO:0002164	isotig08945	PREDICTED: similar to LOC615074 protein isoform 2 [Strongylocentrotus purpuratus]	biological_process	larval development
miR-92	GO:0051017	isotig04705	PREDICTED: fascin 1-like [Saccoglossus kowalevskii]	biological_process	actin filament bundle assembly
miR-92	GO:0051017	isotig04706	PREDICTED: fascin 1-like [Saccoglossus kowalevskii]	biological_process	actin filament bundle assembly
miR-92	GO:0051017	isotig04707	PREDICTED: fascin 1-like [Saccoglossus kowalevskii]	biological_process	actin filament bundle assembly
miR-92	GO:0051017	isotig04708	PREDICTED: fascin 1-like [Saccoglossus kowalevskii]	biological_process	actin filament bundle assembly
miR-92	GO:0051017	isotig13126	cullin 3b [Danio rerio]	biological_process	actin filament bundle assembly
miR-92	GO:0010257	isotig11245	PREDICTED: NADH dehydrogenase (ubiquinone) Fe-S protein 4-like [Saccoglossus kowalevskii]	biological_process	NADH dehydrogenase complex assembly
miR-92	GO:0006352	isotig07416	PREDICTED: similar to general transcription factor IIH, polypeptide 3, 34kDa [Strongylocentrotus purpuratus]	biological_process	transcription initiation, DNA-dependent
miR-92	GO:0006352	isotig07417	PREDICTED: similar to general transcription factor IIH, polypeptide 3, 34kDa [Strongylocentrotus purpuratus]	biological_process	transcription initiation, DNA-dependent
miR-92	GO:0045935	isotig07416	PREDICTED: similar to general transcription factor IIH, polypeptide 3, 34kDa [Strongylocentrotus purpuratus]	biological_process	positive regulation of nucleobase-containing compound metabolic process
miR-92	GO:0045935	isotig07417	PREDICTED: similar to general transcription factor IIH, polypeptide 3, 34kDa [Strongylocentrotus purpuratus]	biological_process	positive regulation of nucleobase-containing compound metabolic process
miR-92	GO:0006354	isotig07416	PREDICTED: similar to general transcription factor IIH, polypeptide 3, 34kDa [Strongylocentrotus purpuratus]	biological_process	transcription elongation, DNA-dependent
miR-92	GO:0006354	isotig07417	PREDICTED: similar to general transcription factor IIH, polypeptide 3, 34kDa [Strongylocentrotus purpuratus]	biological_process	transcription elongation, DNA-dependent
miR-92	GO:0012501	isotig05263	predicted protein [Nematostella vectensis]	biological_process	programmed cell death
miR-92	GO:0012501	isotig05264	predicted protein [Nematostella vectensis]	biological_process	programmed cell death
miR-92	GO:0012501	isotig13185	tyrosyl-tRNA synthetase [Rattus norvegicus]	biological_process	programmed cell death
miR-92	GO:0008283	isotig05266	PREDICTED: hypothetical protein [Strongylocentrotus purpuratus]	biological_process	cell proliferation
miR-92	GO:0008283	isotig05267	PREDICTED: hypothetical protein [Strongylocentrotus purpuratus]	biological_process	cell proliferation
miR-92	GO:0008283	isotig05268	PREDICTED: hypothetical protein [Strongylocentrotus purpuratus]	biological_process	cell proliferation
miR-92	GO:0008283	isotig07450	PREDICTED: diphosphomevalonate decarboxylase-like [Saccoglossus kowalevskii]	biological_process	cell proliferation
miR-92	GO:0008283	isotig07451	PREDICTED: diphosphomevalonate decarboxylase-like [Saccoglossus kowalevskii]	biological_process	cell proliferation
miR-92	GO:0008283	isotig13126	cullin 3b [Danio rerio]	biological_process	cell proliferation
miR-92	GO:0008283	isotig15379	Matrix metallopeptidase 12 [Mus musculus]	biological_process	cell proliferation
miR-92	GO:0010551	isotig06127	nuclear factor, erythroid derived 2 [Strongylocentrotus purpuratus]	biological_process	global transcription regulation from Pol II promoter
miR-92	GO:0006612	isotig04359	PREDICTED: similar to Signal sequence receptor, beta [Strongylocentrotus purpuratus]	biological_process	protein targeting to membrane
miR-92	GO:0006612	isotig04360	PREDICTED: similar to Signal sequence receptor, beta [Strongylocentrotus purpuratus]	biological_process	protein targeting to membrane
miR-92	GO:0006612	isotig04361	PREDICTED: similar to Signal sequence receptor, beta [Strongylocentrotus purpuratus]	biological_process	protein targeting to membrane
miR-92	GO:0006612	isotig04362	PREDICTED: similar to Signal sequence receptor, beta [Strongylocentrotus purpuratus]	biological_process	protein targeting to membrane
miR-92	GO:0046530	isotig04757	PREDICTED: similar to MGC107818 protein [Strongylocentrotus purpuratus]	biological_process	photoreceptor cell differentiation
miR-92	GO:0046530	isotig04758	PREDICTED: similar to MGC107818 protein [Strongylocentrotus purpuratus]	biological_process	photoreceptor cell differentiation
miR-92	GO:0046530	isotig04759	PREDICTED: similar to MGC107818 protein [Strongylocentrotus purpuratus]	biological_process	photoreceptor cell differentiation
miR-92	GO:0046530	isotig04760	PREDICTED: similar to MGC107818 protein [Strongylocentrotus purpuratus]	biological_process	photoreceptor cell differentiation
miR-92	GO:0055114	isotig03044	PREDICTED: similar to Chain A, Mature Human Frataxin [Strongylocentrotus purpuratus]	biological_process	oxidation-reduction process
miR-92	GO:0055114	isotig03046	PREDICTED: similar to Chain A, Mature Human Frataxin [Strongylocentrotus purpuratus]	biological_process	oxidation-reduction process
miR-92	GO:0055114	isotig13134	glycerol-3-phosphate dehydrogenase 1 (soluble) [Xenopus (Silurana) tropicalis]	biological_process	oxidation-reduction process
miR-92	GO:0055114	isotig15340	hypothetical protein BRAFLDRAFT_88012 [Branchiostoma floridae]	biological_process	oxidation-reduction process
miR-92	GO:0010612	isotig04725	PREDICTED: hypothetical protein [Strongylocentrotus purpuratus]	biological_process	regulation of cardiac muscle adaptation
miR-92	GO:0010612	isotig04726	PREDICTED: hypothetical protein [Strongylocentrotus purpuratus]	biological_process	regulation of cardiac muscle adaptation
miR-92	GO:0010612	isotig04727	hypothetical protein BRAFLDRAFT_124685 [Branchiostoma floridae]	biological_process	regulation of cardiac muscle adaptation
miR-92	GO:0010612	isotig04728	hypothetical protein BRAFLDRAFT_124685 [Branchiostoma floridae]	biological_process	regulation of cardiac muscle adaptation
miR-92	GO:0009215	isotig04725	PREDICTED: hypothetical protein [Strongylocentrotus purpuratus]	biological_process	purine deoxyribonucleoside triphosphate metabolic process
miR-92	GO:0009215	isotig04726	PREDICTED: hypothetical protein [Strongylocentrotus purpuratus]	biological_process	purine deoxyribonucleoside triphosphate metabolic process
miR-92	GO:0009215	isotig04727	hypothetical protein BRAFLDRAFT_124685 [Branchiostoma floridae]	biological_process	purine deoxyribonucleoside triphosphate metabolic process
miR-92	GO:0009215	isotig04728	hypothetical protein BRAFLDRAFT_124685 [Branchiostoma floridae]	biological_process	purine deoxyribonucleoside triphosphate metabolic process
miR-92	GO:0043241	isotig04725	PREDICTED: hypothetical protein [Strongylocentrotus purpuratus]	biological_process	protein complex disassembly
miR-92	GO:0043241	isotig04726	PREDICTED: hypothetical protein [Strongylocentrotus purpuratus]	biological_process	protein complex disassembly
miR-92	GO:0043241	isotig04727	hypothetical protein BRAFLDRAFT_124685 [Branchiostoma floridae]	biological_process	protein complex disassembly
miR-92	GO:0043241	isotig04728	hypothetical protein BRAFLDRAFT_124685 [Branchiostoma floridae]	biological_process	protein complex disassembly
miR-92	GO:0032846	isotig04725	PREDICTED: hypothetical protein [Strongylocentrotus purpuratus]	biological_process	positive regulation of homeostatic process
miR-92	GO:0032846	isotig04726	PREDICTED: hypothetical protein [Strongylocentrotus purpuratus]	biological_process	positive regulation of homeostatic process
miR-92	GO:0032846	isotig04727	hypothetical protein BRAFLDRAFT_124685 [Branchiostoma floridae]	biological_process	positive regulation of homeostatic process
miR-92	GO:0032846	isotig04728	hypothetical protein BRAFLDRAFT_124685 [Branchiostoma floridae]	biological_process	positive regulation of homeostatic process
miR-92	GO:0007476	isotig04705	PREDICTED: fascin 1-like [Saccoglossus kowalevskii]	biological_process	imaginal disc-derived wing morphogenesis
miR-92	GO:0007476	isotig04706	PREDICTED: fascin 1-like [Saccoglossus kowalevskii]	biological_process	imaginal disc-derived wing morphogenesis
miR-92	GO:0007476	isotig04707	PREDICTED: fascin 1-like [Saccoglossus kowalevskii]	biological_process	imaginal disc-derived wing morphogenesis
miR-92	GO:0007476	isotig04708	PREDICTED: fascin 1-like [Saccoglossus kowalevskii]	biological_process	imaginal disc-derived wing morphogenesis
miR-92	GO:0015837	isotig14984	PREDICTED: hypothetical protein [Strongylocentrotus purpuratus]	biological_process	amine transport
miR-92	GO:0009611	isotig04705	PREDICTED: fascin 1-like [Saccoglossus kowalevskii]	biological_process	response to wounding
miR-92	GO:0009611	isotig04706	PREDICTED: fascin 1-like [Saccoglossus kowalevskii]	biological_process	response to wounding
miR-92	GO:0009611	isotig04707	PREDICTED: fascin 1-like [Saccoglossus kowalevskii]	biological_process	response to wounding
miR-92	GO:0009611	isotig04708	PREDICTED: fascin 1-like [Saccoglossus kowalevskii]	biological_process	response to wounding
miR-92	GO:0000077	isotig05706	PREDICTED: F-box protein 31-like [Saccoglossus kowalevskii]	biological_process	DNA damage checkpoint
miR-92	GO:0001906	isotig04725	PREDICTED: hypothetical protein [Strongylocentrotus purpuratus]	biological_process	cell killing
miR-92	GO:0001906	isotig04726	PREDICTED: hypothetical protein [Strongylocentrotus purpuratus]	biological_process	cell killing
miR-92	GO:0001906	isotig04727	hypothetical protein BRAFLDRAFT_124685 [Branchiostoma floridae]	biological_process	cell killing
miR-92	GO:0001906	isotig04728	hypothetical protein BRAFLDRAFT_124685 [Branchiostoma floridae]	biological_process	cell killing
miR-92	GO:0019221	isotig07236	PREDICTED: similar to MGC138948 protein, partial [Strongylocentrotus purpuratus]	biological_process	cytokine-mediated signaling pathway
miR-92	GO:0019221	isotig07237	PREDICTED: similar to MGC138948 protein, partial [Strongylocentrotus purpuratus]	biological_process	cytokine-mediated signaling pathway
miR-92	GO:0042471	isotig07204	PREDICTED: hypothetical protein [Strongylocentrotus purpuratus]	biological_process	ear morphogenesis
miR-92	GO:0042471	isotig07205	PREDICTED: hypothetical protein [Strongylocentrotus purpuratus]	biological_process	ear morphogenesis
miR-92	GO:0060119	isotig04757	PREDICTED: similar to MGC107818 protein [Strongylocentrotus purpuratus]	biological_process	inner ear receptor cell development
miR-92	GO:0060119	isotig04758	PREDICTED: similar to MGC107818 protein [Strongylocentrotus purpuratus]	biological_process	inner ear receptor cell development
miR-92	GO:0060119	isotig04759	PREDICTED: similar to MGC107818 protein [Strongylocentrotus purpuratus]	biological_process	inner ear receptor cell development
miR-92	GO:0060119	isotig04760	PREDICTED: similar to MGC107818 protein [Strongylocentrotus purpuratus]	biological_process	inner ear receptor cell development
miR-92	GO:0010604	isotig04725	PREDICTED: hypothetical protein [Strongylocentrotus purpuratus]	biological_process	positive regulation of macromolecule metabolic process
miR-92	GO:0010604	isotig04726	PREDICTED: hypothetical protein [Strongylocentrotus purpuratus]	biological_process	positive regulation of macromolecule metabolic process
miR-92	GO:0010604	isotig04727	hypothetical protein BRAFLDRAFT_124685 [Branchiostoma floridae]	biological_process	positive regulation of macromolecule metabolic process
miR-92	GO:0010604	isotig04728	hypothetical protein BRAFLDRAFT_124685 [Branchiostoma floridae]	biological_process	positive regulation of macromolecule metabolic process
miR-92	GO:0043270	isotig04725	PREDICTED: hypothetical protein [Strongylocentrotus purpuratus]	biological_process	positive regulation of ion transport
miR-92	GO:0043270	isotig04726	PREDICTED: hypothetical protein [Strongylocentrotus purpuratus]	biological_process	positive regulation of ion transport
miR-92	GO:0043270	isotig04727	hypothetical protein BRAFLDRAFT_124685 [Branchiostoma floridae]	biological_process	positive regulation of ion transport
miR-92	GO:0043270	isotig04728	hypothetical protein BRAFLDRAFT_124685 [Branchiostoma floridae]	biological_process	positive regulation of ion transport
miR-92	GO:0010522	isotig04725	PREDICTED: hypothetical protein [Strongylocentrotus purpuratus]	biological_process	regulation of calcium ion transport into cytosol
miR-92	GO:0010522	isotig04726	PREDICTED: hypothetical protein [Strongylocentrotus purpuratus]	biological_process	regulation of calcium ion transport into cytosol
miR-92	GO:0010522	isotig04727	hypothetical protein BRAFLDRAFT_124685 [Branchiostoma floridae]	biological_process	regulation of calcium ion transport into cytosol
miR-92	GO:0010522	isotig04728	hypothetical protein BRAFLDRAFT_124685 [Branchiostoma floridae]	biological_process	regulation of calcium ion transport into cytosol
miR-92	GO:0023052	isotig08945	PREDICTED: similar to LOC615074 protein isoform 2 [Strongylocentrotus purpuratus]	biological_process	signaling
miR-92	GO:0023052	isotig13185	tyrosyl-tRNA synthetase [Rattus norvegicus]	biological_process	signaling
miR-92	GO:0000302	isotig03044	PREDICTED: similar to Chain A, Mature Human Frataxin [Strongylocentrotus purpuratus]	biological_process	response to reactive oxygen species
miR-92	GO:0000302	isotig03046	PREDICTED: similar to Chain A, Mature Human Frataxin [Strongylocentrotus purpuratus]	biological_process	response to reactive oxygen species
miR-92	GO:0006470	isotig04295	PREDICTED: similar to Myotubularin-related protein 2 [Strongylocentrotus purpuratus]	biological_process	protein dephosphorylation
miR-92	GO:0006470	isotig04296	PREDICTED: similar to Myotubularin-related protein 2 [Strongylocentrotus purpuratus]	biological_process	protein dephosphorylation
miR-92	GO:0006470	isotig04297	PREDICTED: similar to Myotubularin-related protein 2 [Strongylocentrotus purpuratus]	biological_process	protein dephosphorylation
miR-92	GO:0006470	isotig14542	PREDICTED: protein phosphatase 2A, regulatory subunit B (PR 53)-like [Saccoglossus kowalevskii]	biological_process	protein dephosphorylation
miR-92	GO:0005975	isotig09303	PREDICTED: acly protein-like [Saccoglossus kowalevskii]	biological_process	carbohydrate metabolic process
miR-92	GO:0006641	isotig06624	PREDICTED: Estradiol 17-beta-dehydrogenase 12-B-like [Saccoglossus kowalevskii]	biological_process	triglyceride metabolic process
miR-92	GO:0006641	isotig07236	PREDICTED: similar to MGC138948 protein, partial [Strongylocentrotus purpuratus]	biological_process	triglyceride metabolic process
miR-92	GO:0006641	isotig07237	PREDICTED: similar to MGC138948 protein, partial [Strongylocentrotus purpuratus]	biological_process	triglyceride metabolic process
miR-92	GO:0006641	isotig09303	PREDICTED: acly protein-like [Saccoglossus kowalevskii]	biological_process	triglyceride metabolic process
miR-92	GO:0006641	isotig13134	glycerol-3-phosphate dehydrogenase 1 (soluble) [Xenopus (Silurana) tropicalis]	biological_process	triglyceride metabolic process
miR-92	GO:0006996	isotig04757	PREDICTED: similar to MGC107818 protein [Strongylocentrotus purpuratus]	biological_process	organelle organization
miR-92	GO:0006996	isotig04758	PREDICTED: similar to MGC107818 protein [Strongylocentrotus purpuratus]	biological_process	organelle organization
miR-92	GO:0006996	isotig04759	PREDICTED: similar to MGC107818 protein [Strongylocentrotus purpuratus]	biological_process	organelle organization
miR-92	GO:0006996	isotig04760	PREDICTED: similar to MGC107818 protein [Strongylocentrotus purpuratus]	biological_process	organelle organization
miR-92	GO:0003002	isotig04705	PREDICTED: fascin 1-like [Saccoglossus kowalevskii]	biological_process	regionalization
miR-92	GO:0003002	isotig04706	PREDICTED: fascin 1-like [Saccoglossus kowalevskii]	biological_process	regionalization
miR-92	GO:0003002	isotig04707	PREDICTED: fascin 1-like [Saccoglossus kowalevskii]	biological_process	regionalization
miR-92	GO:0003002	isotig04708	PREDICTED: fascin 1-like [Saccoglossus kowalevskii]	biological_process	regionalization
miR-92	GO:0048598	isotig03111	PREDICTED: eukaryotic translation initiation factor 3, subunit 6 48kDa-like [Saccoglossus kowalevskii]	biological_process	embryonic morphogenesis
miR-92	GO:0048598	isotig03112	PREDICTED: eukaryotic translation initiation factor 3, subunit 6 48kDa-like [Saccoglossus kowalevskii]	biological_process	embryonic morphogenesis
miR-92	GO:0048598	isotig13126	cullin 3b [Danio rerio]	biological_process	embryonic morphogenesis
miR-92	GO:0007417	isotig11245	PREDICTED: NADH dehydrogenase (ubiquinone) Fe-S protein 4-like [Saccoglossus kowalevskii]	biological_process	central nervous system development
miR-92	GO:0016477	isotig04705	PREDICTED: fascin 1-like [Saccoglossus kowalevskii]	biological_process	cell migration
miR-92	GO:0016477	isotig04706	PREDICTED: fascin 1-like [Saccoglossus kowalevskii]	biological_process	cell migration
miR-92	GO:0016477	isotig04707	PREDICTED: fascin 1-like [Saccoglossus kowalevskii]	biological_process	cell migration
miR-92	GO:0016477	isotig04708	PREDICTED: fascin 1-like [Saccoglossus kowalevskii]	biological_process	cell migration
miR-92	GO:0016477	isotig07384	actin isoform 2 [Holothuria glaberrima]	biological_process	cell migration
miR-92	GO:0016477	isotig07385	actin isoform 2 [Holothuria glaberrima]	biological_process	cell migration
miR-92	GO:0016477	isotig08793	PREDICTED: nudE nuclear distribution gene E homolog (A. nidulans)-like 1-like [Saccoglossus kowalevskii]	biological_process	cell migration
miR-92	GO:0016477	isotig08794	PREDICTED: nudE nuclear distribution gene E homolog (A. nidulans)-like 1-like [Saccoglossus kowalevskii]	biological_process	cell migration
miR-92	GO:0016477	isotig14888	hypothetical protein BRAFLDRAFT_131227 [Branchiostoma floridae]	biological_process	cell migration
miR-92	GO:0016477	isotig15616	PREDICTED: hypothetical protein [Ornithorhynchus anatinus]	biological_process	cell migration
miR-92	GO:0044297	isotig14767	PREDICTED: guanine nucleotide binding protein (G protein), beta polypeptide 2-like 1-like [Saccoglossus kowalevskii]	cellular_component	cell body
miR-92	GO:0005746	isotig11245	PREDICTED: NADH dehydrogenase (ubiquinone) Fe-S protein 4-like [Saccoglossus kowalevskii]	cellular_component	mitochondrial respiratory chain
miR-92	GO:0005746	isotig12946	PREDICTED: NADH dehydrogenase (ubiquinone) 1 beta subcomplex, 5-like [Saccoglossus kowalevskii]	cellular_component	mitochondrial respiratory chain
miR-92	GO:0044430	isotig14707	PREDICTED: hypothetical protein [Strongylocentrotus purpuratus]	cellular_component	cytoskeletal part
miR-92	GO:0044430	isotig14984	PREDICTED: hypothetical protein [Strongylocentrotus purpuratus]	cellular_component	cytoskeletal part
miR-92	GO:0005764	isotig07200	PREDICTED: similar to Slc26a11 [Strongylocentrotus purpuratus]	cellular_component	lysosome
miR-92	GO:0005884	isotig04705	PREDICTED: fascin 1-like [Saccoglossus kowalevskii]	cellular_component	actin filament
miR-92	GO:0005884	isotig04706	PREDICTED: fascin 1-like [Saccoglossus kowalevskii]	cellular_component	actin filament
miR-92	GO:0005884	isotig04707	PREDICTED: fascin 1-like [Saccoglossus kowalevskii]	cellular_component	actin filament
miR-92	GO:0005884	isotig04708	PREDICTED: fascin 1-like [Saccoglossus kowalevskii]	cellular_component	actin filament
miR-92	GO:0016604	isotig03111	PREDICTED: eukaryotic translation initiation factor 3, subunit 6 48kDa-like [Saccoglossus kowalevskii]	cellular_component	nuclear body
miR-92	GO:0016604	isotig03112	PREDICTED: eukaryotic translation initiation factor 3, subunit 6 48kDa-like [Saccoglossus kowalevskii]	cellular_component	nuclear body
miR-92	GO:0016604	isotig08859	PREDICTED: similar to splicing factor u2af large subunit, partial [Strongylocentrotus purpuratus]	cellular_component	nuclear body
miR-92	GO:0044444	isotig02415	hypothetical protein BRAFLDRAFT_115305 [Branchiostoma floridae]	cellular_component	cytoplasmic part
miR-92	GO:0044444	isotig02416	hypothetical protein BRAFLDRAFT_115305 [Branchiostoma floridae]	cellular_component	cytoplasmic part
miR-92	GO:0044444	isotig02417	hypothetical protein BRAFLDRAFT_115305 [Branchiostoma floridae]	cellular_component	cytoplasmic part
miR-92	GO:0044444	isotig02418	hypothetical protein BRAFLDRAFT_115305 [Branchiostoma floridae]	cellular_component	cytoplasmic part
miR-92	GO:0044444	isotig02419	hypothetical protein BRAFLDRAFT_115305 [Branchiostoma floridae]	cellular_component	cytoplasmic part
miR-92	GO:0044444	isotig02420	hypothetical protein BRAFLDRAFT_115305 [Branchiostoma floridae]	cellular_component	cytoplasmic part
miR-92	GO:0044444	isotig02421	hypothetical protein BRAFLDRAFT_115305 [Branchiostoma floridae]	cellular_component	cytoplasmic part
miR-92	GO:0044444	isotig02422	hypothetical protein BRAFLDRAFT_115305 [Branchiostoma floridae]	cellular_component	cytoplasmic part
miR-92	GO:0044444	isotig03044	PREDICTED: similar to Chain A, Mature Human Frataxin [Strongylocentrotus purpuratus]	cellular_component	cytoplasmic part
miR-92	GO:0044444	isotig03046	PREDICTED: similar to Chain A, Mature Human Frataxin [Strongylocentrotus purpuratus]	cellular_component	cytoplasmic part
miR-92	GO:0044444	isotig03111	PREDICTED: eukaryotic translation initiation factor 3, subunit 6 48kDa-like [Saccoglossus kowalevskii]	cellular_component	cytoplasmic part
miR-92	GO:0044444	isotig03112	PREDICTED: eukaryotic translation initiation factor 3, subunit 6 48kDa-like [Saccoglossus kowalevskii]	cellular_component	cytoplasmic part
miR-92	GO:0044444	isotig03325	PREDICTED: tubulin beta chain-like [Sus scrofa]	cellular_component	cytoplasmic part
miR-92	GO:0044444	isotig03326	PREDICTED: tubulin beta chain-like [Sus scrofa]	cellular_component	cytoplasmic part
miR-92	GO:0044444	isotig04660	PREDICTED: hypothetical protein isoform 1 [Strongylocentrotus purpuratus]	cellular_component	cytoplasmic part
miR-92	GO:0044444	isotig04663	PREDICTED: hypothetical protein isoform 1 [Strongylocentrotus purpuratus]	cellular_component	cytoplasmic part
miR-92	GO:0044444	isotig04729	PREDICTED: hypothetical protein [Strongylocentrotus purpuratus]	cellular_component	cytoplasmic part
miR-92	GO:0044444	isotig04730	PREDICTED: hypothetical protein [Strongylocentrotus purpuratus]	cellular_component	cytoplasmic part
miR-92	GO:0044444	isotig04731	PREDICTED: hypothetical protein [Strongylocentrotus purpuratus]	cellular_component	cytoplasmic part
miR-92	GO:0044444	isotig04732	PREDICTED: hypothetical protein [Strongylocentrotus purpuratus]	cellular_component	cytoplasmic part
miR-92	GO:0044444	isotig04829	PREDICTED: similar to SUR5 [Strongylocentrotus purpuratus]	cellular_component	cytoplasmic part
miR-92	GO:0044444	isotig04830	PREDICTED: similar to SUR5 [Strongylocentrotus purpuratus]	cellular_component	cytoplasmic part
miR-92	GO:0044444	isotig04846	PREDICTED: rCG42105-like isoform 1 [Saccoglossus kowalevskii]	cellular_component	cytoplasmic part
miR-92	GO:0044444	isotig05266	PREDICTED: hypothetical protein [Strongylocentrotus purpuratus]	cellular_component	cytoplasmic part
miR-92	GO:0044444	isotig05267	PREDICTED: hypothetical protein [Strongylocentrotus purpuratus]	cellular_component	cytoplasmic part
miR-92	GO:0044444	isotig05268	PREDICTED: hypothetical protein [Strongylocentrotus purpuratus]	cellular_component	cytoplasmic part
miR-92	GO:0044444	isotig07245	PREDICTED: hypothetical protein [Strongylocentrotus purpuratus]	cellular_component	cytoplasmic part
miR-92	GO:0044444	isotig07384	actin isoform 2 [Holothuria glaberrima]	cellular_component	cytoplasmic part
miR-92	GO:0044444	isotig07385	actin isoform 2 [Holothuria glaberrima]	cellular_component	cytoplasmic part
miR-92	GO:0044444	isotig08551	PREDICTED: similar to Syntenin-1 (Syndecan binding protein 1) (Melanoma differentiation-associated protein 9) (MDA-9) (Scaffold protein Pbp1) (Pro-TGF-alpha cytoplasmic domain-interacting protein 18) (TACIP18) isoform 2 [Canis familiaris]	cellular_component	cytoplasmic part
miR-92	GO:0044444	isotig09009	PREDICTED: quinoid dihydropteridine reductase-like [Saccoglossus kowalevskii]	cellular_component	cytoplasmic part
miR-92	GO:0044444	isotig09303	PREDICTED: acly protein-like [Saccoglossus kowalevskii]	cellular_component	cytoplasmic part
miR-92	GO:0044444	isotig09924	PREDICTED: hypothetical protein, partial [Strongylocentrotus purpuratus]	cellular_component	cytoplasmic part
miR-92	GO:0044444	isotig13134	glycerol-3-phosphate dehydrogenase 1 (soluble) [Xenopus (Silurana) tropicalis]	cellular_component	cytoplasmic part
miR-92	GO:0044444	isotig13139	PREDICTED: 5,10-methylenetetrahydrofolate reductase (NADPH)-like [Saccoglossus kowalevskii]	cellular_component	cytoplasmic part
miR-92	GO:0044444	isotig13185	tyrosyl-tRNA synthetase [Rattus norvegicus]	cellular_component	cytoplasmic part
miR-92	GO:0044444	isotig14525	PREDICTED: hypothetical protein, partial [Strongylocentrotus purpuratus]	cellular_component	cytoplasmic part
miR-92	GO:0044444	isotig14888	hypothetical protein BRAFLDRAFT_131227 [Branchiostoma floridae]	cellular_component	cytoplasmic part
miR-92	GO:0044444	isotig15503	PREDICTED: similar to Chromosome 21 open reading frame 59-like [Strongylocentrotus purpuratus]	cellular_component	cytoplasmic part
miR-92	GO:0044444	isotig15616	PREDICTED: hypothetical protein [Ornithorhynchus anatinus]	cellular_component	cytoplasmic part
miR-92	GO:0044444	isotig15782	PREDICTED: hypothetical protein [Strongylocentrotus purpuratus]	cellular_component	cytoplasmic part
miR-92	GO:0044444	isotig15819	PREDICTED: similar to Farsla protein [Strongylocentrotus purpuratus]	cellular_component	cytoplasmic part
miR-92	GO:0005815	isotig04757	PREDICTED: similar to MGC107818 protein [Strongylocentrotus purpuratus]	cellular_component	microtubule organizing center
miR-92	GO:0005815	isotig04758	PREDICTED: similar to MGC107818 protein [Strongylocentrotus purpuratus]	cellular_component	microtubule organizing center
miR-92	GO:0005815	isotig04759	PREDICTED: similar to MGC107818 protein [Strongylocentrotus purpuratus]	cellular_component	microtubule organizing center
miR-92	GO:0005815	isotig04760	PREDICTED: similar to MGC107818 protein [Strongylocentrotus purpuratus]	cellular_component	microtubule organizing center
miR-92	GO:0005815	isotig06672	intraflagellar transport protein 122 homolog [Xenopus (Silurana) tropicalis]	cellular_component	microtubule organizing center
miR-92	GO:0005815	isotig06673	intraflagellar transport protein 122 homolog [Xenopus (Silurana) tropicalis]	cellular_component	microtubule organizing center
miR-92	GO:0005815	isotig07635	PREDICTED: ADP-ribosylation factor-like 2-like [Saccoglossus kowalevskii]	cellular_component	microtubule organizing center
miR-92	GO:0005815	isotig08793	PREDICTED: nudE nuclear distribution gene E homolog (A. nidulans)-like 1-like [Saccoglossus kowalevskii]	cellular_component	microtubule organizing center
miR-92	GO:0005815	isotig08794	PREDICTED: nudE nuclear distribution gene E homolog (A. nidulans)-like 1-like [Saccoglossus kowalevskii]	cellular_component	microtubule organizing center
miR-92	GO:0031012	isotig04199	PREDICTED: similar to tissue inhibitor of metalloproteinase TIMP [Strongylocentrotus purpuratus]	cellular_component	extracellular matrix
miR-92	GO:0031012	isotig04200	PREDICTED: similar to tissue inhibitor of metalloproteinase TIMP [Strongylocentrotus purpuratus]	cellular_component	extracellular matrix
miR-92	GO:0031012	isotig04201	PREDICTED: similar to tissue inhibitor of metalloproteinase TIMP [Strongylocentrotus purpuratus]	cellular_component	extracellular matrix
miR-92	GO:0031012	isotig04202	PREDICTED: similar to tissue inhibitor of metalloproteinase TIMP [Strongylocentrotus purpuratus]	cellular_component	extracellular matrix
miR-92	GO:0031012	isotig15379	Matrix metallopeptidase 12 [Mus musculus]	cellular_component	extracellular matrix
miR-92	GO:0030532	isotig14288	PREDICTED: Small nuclear ribonucleoprotein polypeptide A-like [Saccoglossus kowalevskii]	cellular_component	small nuclear ribonucleoprotein complex
miR-92	GO:0031227	isotig07012	hypothetical protein BRAFLDRAFT_86404 [Branchiostoma floridae]	cellular_component	intrinsic to endoplasmic reticulum membrane
miR-92	GO:0000775	isotig04757	PREDICTED: similar to MGC107818 protein [Strongylocentrotus purpuratus]	cellular_component	chromosome, centromeric region
miR-92	GO:0000775	isotig04758	PREDICTED: similar to MGC107818 protein [Strongylocentrotus purpuratus]	cellular_component	chromosome, centromeric region
miR-92	GO:0000775	isotig04759	PREDICTED: similar to MGC107818 protein [Strongylocentrotus purpuratus]	cellular_component	chromosome, centromeric region
miR-92	GO:0000775	isotig04760	PREDICTED: similar to MGC107818 protein [Strongylocentrotus purpuratus]	cellular_component	chromosome, centromeric region
miR-92	GO:0000775	isotig08793	PREDICTED: nudE nuclear distribution gene E homolog (A. nidulans)-like 1-like [Saccoglossus kowalevskii]	cellular_component	chromosome, centromeric region
miR-92	GO:0000775	isotig08794	PREDICTED: nudE nuclear distribution gene E homolog (A. nidulans)-like 1-like [Saccoglossus kowalevskii]	cellular_component	chromosome, centromeric region
miR-92	GO:0031981	isotig03077	apoptosis inhibitor 5 [Gallus gallus]	cellular_component	nuclear lumen
miR-92	GO:0031981	isotig03078	apoptosis inhibitor 5 [Gallus gallus]	cellular_component	nuclear lumen
miR-92	GO:0031981	isotig03079	apoptosis inhibitor 5 [Gallus gallus]	cellular_component	nuclear lumen
miR-92	GO:0031981	isotig03080	apoptosis inhibitor 5 [Gallus gallus]	cellular_component	nuclear lumen
miR-92	GO:0031981	isotig04639	nuclear nucleic acid-binding protein C1D [Gallus gallus]	cellular_component	nuclear lumen
miR-92	GO:0031981	isotig04660	PREDICTED: hypothetical protein isoform 1 [Strongylocentrotus purpuratus]	cellular_component	nuclear lumen
miR-92	GO:0031981	isotig04663	PREDICTED: hypothetical protein isoform 1 [Strongylocentrotus purpuratus]	cellular_component	nuclear lumen
miR-92	GO:0031981	isotig08464	PREDICTED: similar to SKI interacting protein [Strongylocentrotus purpuratus]	cellular_component	nuclear lumen
miR-92	GO:0031981	isotig09303	PREDICTED: acly protein-like [Saccoglossus kowalevskii]	cellular_component	nuclear lumen
miR-92	GO:0031981	isotig14288	PREDICTED: Small nuclear ribonucleoprotein polypeptide A-like [Saccoglossus kowalevskii]	cellular_component	nuclear lumen
miR-92	GO:0031981	isotig14542	PREDICTED: protein phosphatase 2A, regulatory subunit B (PR 53)-like [Saccoglossus kowalevskii]	cellular_component	nuclear lumen
miR-92	GO:0042802	isotig04295	PREDICTED: similar to Myotubularin-related protein 2 [Strongylocentrotus purpuratus]	molecular_function	identical protein binding
miR-92	GO:0042802	isotig04296	PREDICTED: similar to Myotubularin-related protein 2 [Strongylocentrotus purpuratus]	molecular_function	identical protein binding
miR-92	GO:0042802	isotig04297	PREDICTED: similar to Myotubularin-related protein 2 [Strongylocentrotus purpuratus]	molecular_function	identical protein binding
miR-92	GO:0042802	isotig04846	PREDICTED: rCG42105-like isoform 1 [Saccoglossus kowalevskii]	molecular_function	identical protein binding
miR-92	GO:0042802	isotig05266	PREDICTED: hypothetical protein [Strongylocentrotus purpuratus]	molecular_function	identical protein binding
miR-92	GO:0042802	isotig05267	PREDICTED: hypothetical protein [Strongylocentrotus purpuratus]	molecular_function	identical protein binding
miR-92	GO:0042802	isotig05268	PREDICTED: hypothetical protein [Strongylocentrotus purpuratus]	molecular_function	identical protein binding
miR-92	GO:0042802	isotig07450	PREDICTED: diphosphomevalonate decarboxylase-like [Saccoglossus kowalevskii]	molecular_function	identical protein binding
miR-92	GO:0042802	isotig07451	PREDICTED: diphosphomevalonate decarboxylase-like [Saccoglossus kowalevskii]	molecular_function	identical protein binding
miR-92	GO:0042802	isotig12213	hypothetical protein BRAFLDRAFT_93828 [Branchiostoma floridae]	molecular_function	identical protein binding
miR-92	GO:0042802	isotig13106	aspartate aminotransferase 2 [Danio rerio]	molecular_function	identical protein binding
miR-92	GO:0042802	isotig14525	PREDICTED: hypothetical protein, partial [Strongylocentrotus purpuratus]	molecular_function	identical protein binding
miR-92	GO:0042802	isotig14542	PREDICTED: protein phosphatase 2A, regulatory subunit B (PR 53)-like [Saccoglossus kowalevskii]	molecular_function	identical protein binding
miR-92	GO:0051536	isotig03044	PREDICTED: similar to Chain A, Mature Human Frataxin [Strongylocentrotus purpuratus]	molecular_function	iron-sulfur cluster binding
miR-92	GO:0051536	isotig03046	PREDICTED: similar to Chain A, Mature Human Frataxin [Strongylocentrotus purpuratus]	molecular_function	iron-sulfur cluster binding
miR-92	GO:0015631	isotig08793	PREDICTED: nudE nuclear distribution gene E homolog (A. nidulans)-like 1-like [Saccoglossus kowalevskii]	molecular_function	tubulin binding
miR-92	GO:0015631	isotig08794	PREDICTED: nudE nuclear distribution gene E homolog (A. nidulans)-like 1-like [Saccoglossus kowalevskii]	molecular_function	tubulin binding
miR-92	GO:0042623	isotig07416	PREDICTED: similar to general transcription factor IIH, polypeptide 3, 34kDa [Strongylocentrotus purpuratus]	molecular_function	ATPase activity, coupled
miR-92	GO:0042623	isotig07417	PREDICTED: similar to general transcription factor IIH, polypeptide 3, 34kDa [Strongylocentrotus purpuratus]	molecular_function	ATPase activity, coupled
miR-92	GO:0003712	isotig04639	nuclear nucleic acid-binding protein C1D [Gallus gallus]	molecular_function	transcription cofactor activity
miR-92	GO:0005198	isotig04691	PREDICTED: hypothetical protein [Strongylocentrotus purpuratus]	molecular_function	structural molecule activity
miR-92	GO:0005198	isotig04692	PREDICTED: hypothetical protein [Strongylocentrotus purpuratus]	molecular_function	structural molecule activity
miR-92	GO:0005198	isotig04929	PREDICTED: hypothetical protein, partial [Strongylocentrotus purpuratus]	molecular_function	structural molecule activity
miR-92	GO:0005198	isotig04930	PREDICTED: hypothetical protein, partial [Strongylocentrotus purpuratus]	molecular_function	structural molecule activity
miR-92	GO:0005198	isotig07384	actin isoform 2 [Holothuria glaberrima]	molecular_function	structural molecule activity
miR-92	GO:0005198	isotig07385	actin isoform 2 [Holothuria glaberrima]	molecular_function	structural molecule activity
miR-92	GO:0005198	isotig10295	L10e	molecular_function	structural molecule activity
miR-92	GO:0005198	isotig10296	L10e	molecular_function	structural molecule activity
miR-92	GO:0004721	isotig04295	PREDICTED: similar to Myotubularin-related protein 2 [Strongylocentrotus purpuratus]	molecular_function	phosphoprotein phosphatase activity
miR-92	GO:0004721	isotig04296	PREDICTED: similar to Myotubularin-related protein 2 [Strongylocentrotus purpuratus]	molecular_function	phosphoprotein phosphatase activity
miR-92	GO:0004721	isotig04297	PREDICTED: similar to Myotubularin-related protein 2 [Strongylocentrotus purpuratus]	molecular_function	phosphoprotein phosphatase activity
miR-92	GO:0004721	isotig12213	hypothetical protein BRAFLDRAFT_93828 [Branchiostoma floridae]	molecular_function	phosphoprotein phosphatase activity
miR-92	GO:0031072	isotig07450	PREDICTED: diphosphomevalonate decarboxylase-like [Saccoglossus kowalevskii]	molecular_function	heat shock protein binding
miR-92	GO:0031072	isotig07451	PREDICTED: diphosphomevalonate decarboxylase-like [Saccoglossus kowalevskii]	molecular_function	heat shock protein binding
miR-92	GO:0004774	isotig09303	PREDICTED: acly protein-like [Saccoglossus kowalevskii]	molecular_function	succinate-CoA ligase activity
miR-92	GO:0016614	isotig04729	PREDICTED: hypothetical protein [Strongylocentrotus purpuratus]	molecular_function	oxidoreductase activity, acting on CH-OH group of donors
miR-92	GO:0016614	isotig04730	PREDICTED: hypothetical protein [Strongylocentrotus purpuratus]	molecular_function	oxidoreductase activity, acting on CH-OH group of donors
miR-92	GO:0016614	isotig04731	PREDICTED: hypothetical protein [Strongylocentrotus purpuratus]	molecular_function	oxidoreductase activity, acting on CH-OH group of donors
miR-92	GO:0016614	isotig04732	PREDICTED: hypothetical protein [Strongylocentrotus purpuratus]	molecular_function	oxidoreductase activity, acting on CH-OH group of donors
miR-92	GO:0016861	isotig07245	PREDICTED: hypothetical protein [Strongylocentrotus purpuratus]	molecular_function	intramolecular oxidoreductase activity, interconverting aldoses and ketoses
miR-92	GO:0004563	isotig04725	PREDICTED: hypothetical protein [Strongylocentrotus purpuratus]	molecular_function	beta-N-acetylhexosaminidase activity
miR-92	GO:0004563	isotig04726	PREDICTED: hypothetical protein [Strongylocentrotus purpuratus]	molecular_function	beta-N-acetylhexosaminidase activity
miR-92	GO:0004563	isotig04727	hypothetical protein BRAFLDRAFT_124685 [Branchiostoma floridae]	molecular_function	beta-N-acetylhexosaminidase activity
miR-92	GO:0004563	isotig04728	hypothetical protein BRAFLDRAFT_124685 [Branchiostoma floridae]	molecular_function	beta-N-acetylhexosaminidase activity
miR-92	GO:0005102	isotig04639	nuclear nucleic acid-binding protein C1D [Gallus gallus]	molecular_function	receptor binding
miR-92	GO:0005102	isotig08464	PREDICTED: similar to SKI interacting protein [Strongylocentrotus purpuratus]	molecular_function	receptor binding
miR-92	GO:0019904	isotig08859	PREDICTED: similar to splicing factor u2af large subunit, partial [Strongylocentrotus purpuratus]	molecular_function	protein domain specific binding
miR-92	GO:0019904	isotig09924	PREDICTED: hypothetical protein, partial [Strongylocentrotus purpuratus]	molecular_function	protein domain specific binding
miR-92	GO:0019904	isotig14888	hypothetical protein BRAFLDRAFT_131227 [Branchiostoma floridae]	molecular_function	protein domain specific binding
miR-92a	GO:0006353	isotig08859	PREDICTED: similar to splicing factor u2af large subunit, partial [Strongylocentrotus purpuratus]	biological_process	transcription termination, DNA-dependent
miR-92a	GO:0006091	isotig03044	PREDICTED: similar to Chain A, Mature Human Frataxin [Strongylocentrotus purpuratus]	biological_process	generation of precursor metabolites and energy
miR-92a	GO:0006091	isotig03046	PREDICTED: similar to Chain A, Mature Human Frataxin [Strongylocentrotus purpuratus]	biological_process	generation of precursor metabolites and energy
miR-92a	GO:0008284	isotig07204	PREDICTED: hypothetical protein [Strongylocentrotus purpuratus]	biological_process	positive regulation of cell proliferation
miR-92a	GO:0008284	isotig07205	PREDICTED: hypothetical protein [Strongylocentrotus purpuratus]	biological_process	positive regulation of cell proliferation
miR-92a	GO:0008284	isotig11245	PREDICTED: NADH dehydrogenase (ubiquinone) Fe-S protein 4-like [Saccoglossus kowalevskii]	biological_process	positive regulation of cell proliferation
miR-92a	GO:0043954	isotig04757	PREDICTED: similar to MGC107818 protein [Strongylocentrotus purpuratus]	biological_process	cellular component maintenance
miR-92a	GO:0043954	isotig04758	PREDICTED: similar to MGC107818 protein [Strongylocentrotus purpuratus]	biological_process	cellular component maintenance
miR-92a	GO:0043954	isotig04759	PREDICTED: similar to MGC107818 protein [Strongylocentrotus purpuratus]	biological_process	cellular component maintenance
miR-92a	GO:0043954	isotig04760	PREDICTED: similar to MGC107818 protein [Strongylocentrotus purpuratus]	biological_process	cellular component maintenance
miR-92a	GO:0060123	isotig04725	PREDICTED: hypothetical protein [Strongylocentrotus purpuratus]	biological_process	regulation of growth hormone secretion
miR-92a	GO:0060123	isotig04726	PREDICTED: hypothetical protein [Strongylocentrotus purpuratus]	biological_process	regulation of growth hormone secretion
miR-92a	GO:0060123	isotig04727	hypothetical protein BRAFLDRAFT_124685 [Branchiostoma floridae]	biological_process	regulation of growth hormone secretion
miR-92a	GO:0060123	isotig04728	hypothetical protein BRAFLDRAFT_124685 [Branchiostoma floridae]	biological_process	regulation of growth hormone secretion
miR-92a	GO:0002164	isotig07226	PREDICTED: similar to ATPase, H+ transporting, V1 subunit F [Strongylocentrotus purpuratus]	biological_process	larval development
miR-92a	GO:0002164	isotig07227	PREDICTED: similar to ATPase, H+ transporting, V1 subunit F [Strongylocentrotus purpuratus]	biological_process	larval development
miR-92a	GO:0002164	isotig07384	actin isoform 2 [Holothuria glaberrima]	biological_process	larval development
miR-92a	GO:0002164	isotig07385	actin isoform 2 [Holothuria glaberrima]	biological_process	larval development
miR-92a	GO:0002164	isotig08945	PREDICTED: similar to LOC615074 protein isoform 2 [Strongylocentrotus purpuratus]	biological_process	larval development
miR-92a	GO:0051017	isotig04705	PREDICTED: fascin 1-like [Saccoglossus kowalevskii]	biological_process	actin filament bundle assembly
miR-92a	GO:0051017	isotig04706	PREDICTED: fascin 1-like [Saccoglossus kowalevskii]	biological_process	actin filament bundle assembly
miR-92a	GO:0051017	isotig04707	PREDICTED: fascin 1-like [Saccoglossus kowalevskii]	biological_process	actin filament bundle assembly
miR-92a	GO:0051017	isotig04708	PREDICTED: fascin 1-like [Saccoglossus kowalevskii]	biological_process	actin filament bundle assembly
miR-92a	GO:0051017	isotig13126	cullin 3b [Danio rerio]	biological_process	actin filament bundle assembly
miR-92a	GO:0010257	isotig11245	PREDICTED: NADH dehydrogenase (ubiquinone) Fe-S protein 4-like [Saccoglossus kowalevskii]	biological_process	NADH dehydrogenase complex assembly
miR-92a	GO:0012501	isotig05263	predicted protein [Nematostella vectensis]	biological_process	programmed cell death
miR-92a	GO:0012501	isotig05264	predicted protein [Nematostella vectensis]	biological_process	programmed cell death
miR-92a	GO:0012501	isotig13185	tyrosyl-tRNA synthetase [Rattus norvegicus]	biological_process	programmed cell death
miR-92a	GO:0008283	isotig05266	PREDICTED: hypothetical protein [Strongylocentrotus purpuratus]	biological_process	cell proliferation
miR-92a	GO:0008283	isotig05267	PREDICTED: hypothetical protein [Strongylocentrotus purpuratus]	biological_process	cell proliferation
miR-92a	GO:0008283	isotig05268	PREDICTED: hypothetical protein [Strongylocentrotus purpuratus]	biological_process	cell proliferation
miR-92a	GO:0008283	isotig07450	PREDICTED: diphosphomevalonate decarboxylase-like [Saccoglossus kowalevskii]	biological_process	cell proliferation
miR-92a	GO:0008283	isotig07451	PREDICTED: diphosphomevalonate decarboxylase-like [Saccoglossus kowalevskii]	biological_process	cell proliferation
miR-92a	GO:0008283	isotig13126	cullin 3b [Danio rerio]	biological_process	cell proliferation
miR-92a	GO:0008283	isotig15379	Matrix metallopeptidase 12 [Mus musculus]	biological_process	cell proliferation
miR-92a	GO:0010551	isotig06127	nuclear factor, erythroid derived 2 [Strongylocentrotus purpuratus]	biological_process	global transcription regulation from Pol II promoter
miR-92a	GO:0006612	isotig04359	PREDICTED: similar to Signal sequence receptor, beta [Strongylocentrotus purpuratus]	biological_process	protein targeting to membrane
miR-92a	GO:0006612	isotig04360	PREDICTED: similar to Signal sequence receptor, beta [Strongylocentrotus purpuratus]	biological_process	protein targeting to membrane
miR-92a	GO:0006612	isotig04361	PREDICTED: similar to Signal sequence receptor, beta [Strongylocentrotus purpuratus]	biological_process	protein targeting to membrane
miR-92a	GO:0006612	isotig04362	PREDICTED: similar to Signal sequence receptor, beta [Strongylocentrotus purpuratus]	biological_process	protein targeting to membrane
miR-92a	GO:0046530	isotig04757	PREDICTED: similar to MGC107818 protein [Strongylocentrotus purpuratus]	biological_process	photoreceptor cell differentiation
miR-92a	GO:0046530	isotig04758	PREDICTED: similar to MGC107818 protein [Strongylocentrotus purpuratus]	biological_process	photoreceptor cell differentiation
miR-92a	GO:0046530	isotig04759	PREDICTED: similar to MGC107818 protein [Strongylocentrotus purpuratus]	biological_process	photoreceptor cell differentiation
miR-92a	GO:0046530	isotig04760	PREDICTED: similar to MGC107818 protein [Strongylocentrotus purpuratus]	biological_process	photoreceptor cell differentiation
miR-92a	GO:0055114	isotig03044	PREDICTED: similar to Chain A, Mature Human Frataxin [Strongylocentrotus purpuratus]	biological_process	oxidation-reduction process
miR-92a	GO:0055114	isotig03046	PREDICTED: similar to Chain A, Mature Human Frataxin [Strongylocentrotus purpuratus]	biological_process	oxidation-reduction process
miR-92a	GO:0055114	isotig13134	glycerol-3-phosphate dehydrogenase 1 (soluble) [Xenopus (Silurana) tropicalis]	biological_process	oxidation-reduction process
miR-92a	GO:0055114	isotig15340	hypothetical protein BRAFLDRAFT_88012 [Branchiostoma floridae]	biological_process	oxidation-reduction process
miR-92a	GO:0010612	isotig04725	PREDICTED: hypothetical protein [Strongylocentrotus purpuratus]	biological_process	regulation of cardiac muscle adaptation
miR-92a	GO:0010612	isotig04726	PREDICTED: hypothetical protein [Strongylocentrotus purpuratus]	biological_process	regulation of cardiac muscle adaptation
miR-92a	GO:0010612	isotig04727	hypothetical protein BRAFLDRAFT_124685 [Branchiostoma floridae]	biological_process	regulation of cardiac muscle adaptation
miR-92a	GO:0010612	isotig04728	hypothetical protein BRAFLDRAFT_124685 [Branchiostoma floridae]	biological_process	regulation of cardiac muscle adaptation
miR-92a	GO:0009215	isotig04725	PREDICTED: hypothetical protein [Strongylocentrotus purpuratus]	biological_process	purine deoxyribonucleoside triphosphate metabolic process
miR-92a	GO:0009215	isotig04726	PREDICTED: hypothetical protein [Strongylocentrotus purpuratus]	biological_process	purine deoxyribonucleoside triphosphate metabolic process
miR-92a	GO:0009215	isotig04727	hypothetical protein BRAFLDRAFT_124685 [Branchiostoma floridae]	biological_process	purine deoxyribonucleoside triphosphate metabolic process
miR-92a	GO:0009215	isotig04728	hypothetical protein BRAFLDRAFT_124685 [Branchiostoma floridae]	biological_process	purine deoxyribonucleoside triphosphate metabolic process
miR-92a	GO:0043241	isotig04725	PREDICTED: hypothetical protein [Strongylocentrotus purpuratus]	biological_process	protein complex disassembly
miR-92a	GO:0043241	isotig04726	PREDICTED: hypothetical protein [Strongylocentrotus purpuratus]	biological_process	protein complex disassembly
miR-92a	GO:0043241	isotig04727	hypothetical protein BRAFLDRAFT_124685 [Branchiostoma floridae]	biological_process	protein complex disassembly
miR-92a	GO:0043241	isotig04728	hypothetical protein BRAFLDRAFT_124685 [Branchiostoma floridae]	biological_process	protein complex disassembly
miR-92a	GO:0032846	isotig04725	PREDICTED: hypothetical protein [Strongylocentrotus purpuratus]	biological_process	positive regulation of homeostatic process
miR-92a	GO:0032846	isotig04726	PREDICTED: hypothetical protein [Strongylocentrotus purpuratus]	biological_process	positive regulation of homeostatic process
miR-92a	GO:0032846	isotig04727	hypothetical protein BRAFLDRAFT_124685 [Branchiostoma floridae]	biological_process	positive regulation of homeostatic process
miR-92a	GO:0032846	isotig04728	hypothetical protein BRAFLDRAFT_124685 [Branchiostoma floridae]	biological_process	positive regulation of homeostatic process
miR-92a	GO:0007476	isotig04705	PREDICTED: fascin 1-like [Saccoglossus kowalevskii]	biological_process	imaginal disc-derived wing morphogenesis
miR-92a	GO:0007476	isotig04706	PREDICTED: fascin 1-like [Saccoglossus kowalevskii]	biological_process	imaginal disc-derived wing morphogenesis
miR-92a	GO:0007476	isotig04707	PREDICTED: fascin 1-like [Saccoglossus kowalevskii]	biological_process	imaginal disc-derived wing morphogenesis
miR-92a	GO:0007476	isotig04708	PREDICTED: fascin 1-like [Saccoglossus kowalevskii]	biological_process	imaginal disc-derived wing morphogenesis
miR-92a	GO:0009611	isotig04705	PREDICTED: fascin 1-like [Saccoglossus kowalevskii]	biological_process	response to wounding
miR-92a	GO:0009611	isotig04706	PREDICTED: fascin 1-like [Saccoglossus kowalevskii]	biological_process	response to wounding
miR-92a	GO:0009611	isotig04707	PREDICTED: fascin 1-like [Saccoglossus kowalevskii]	biological_process	response to wounding
miR-92a	GO:0009611	isotig04708	PREDICTED: fascin 1-like [Saccoglossus kowalevskii]	biological_process	response to wounding
miR-92a	GO:0000077	isotig05706	PREDICTED: F-box protein 31-like [Saccoglossus kowalevskii]	biological_process	DNA damage checkpoint
miR-92a	GO:0001906	isotig04725	PREDICTED: hypothetical protein [Strongylocentrotus purpuratus]	biological_process	cell killing
miR-92a	GO:0001906	isotig04726	PREDICTED: hypothetical protein [Strongylocentrotus purpuratus]	biological_process	cell killing
miR-92a	GO:0001906	isotig04727	hypothetical protein BRAFLDRAFT_124685 [Branchiostoma floridae]	biological_process	cell killing
miR-92a	GO:0001906	isotig04728	hypothetical protein BRAFLDRAFT_124685 [Branchiostoma floridae]	biological_process	cell killing
miR-92a	GO:0019221	isotig07236	PREDICTED: similar to MGC138948 protein, partial [Strongylocentrotus purpuratus]	biological_process	cytokine-mediated signaling pathway
miR-92a	GO:0019221	isotig07237	PREDICTED: similar to MGC138948 protein, partial [Strongylocentrotus purpuratus]	biological_process	cytokine-mediated signaling pathway
miR-92a	GO:0042471	isotig07204	PREDICTED: hypothetical protein [Strongylocentrotus purpuratus]	biological_process	ear morphogenesis
miR-92a	GO:0042471	isotig07205	PREDICTED: hypothetical protein [Strongylocentrotus purpuratus]	biological_process	ear morphogenesis
miR-92a	GO:0060119	isotig04757	PREDICTED: similar to MGC107818 protein [Strongylocentrotus purpuratus]	biological_process	inner ear receptor cell development
miR-92a	GO:0060119	isotig04758	PREDICTED: similar to MGC107818 protein [Strongylocentrotus purpuratus]	biological_process	inner ear receptor cell development
miR-92a	GO:0060119	isotig04759	PREDICTED: similar to MGC107818 protein [Strongylocentrotus purpuratus]	biological_process	inner ear receptor cell development
miR-92a	GO:0060119	isotig04760	PREDICTED: similar to MGC107818 protein [Strongylocentrotus purpuratus]	biological_process	inner ear receptor cell development
miR-92a	GO:0010604	isotig04725	PREDICTED: hypothetical protein [Strongylocentrotus purpuratus]	biological_process	positive regulation of macromolecule metabolic process
miR-92a	GO:0010604	isotig04726	PREDICTED: hypothetical protein [Strongylocentrotus purpuratus]	biological_process	positive regulation of macromolecule metabolic process
miR-92a	GO:0010604	isotig04727	hypothetical protein BRAFLDRAFT_124685 [Branchiostoma floridae]	biological_process	positive regulation of macromolecule metabolic process
miR-92a	GO:0010604	isotig04728	hypothetical protein BRAFLDRAFT_124685 [Branchiostoma floridae]	biological_process	positive regulation of macromolecule metabolic process
miR-92a	GO:0043270	isotig04725	PREDICTED: hypothetical protein [Strongylocentrotus purpuratus]	biological_process	positive regulation of ion transport
miR-92a	GO:0043270	isotig04726	PREDICTED: hypothetical protein [Strongylocentrotus purpuratus]	biological_process	positive regulation of ion transport
miR-92a	GO:0043270	isotig04727	hypothetical protein BRAFLDRAFT_124685 [Branchiostoma floridae]	biological_process	positive regulation of ion transport
miR-92a	GO:0043270	isotig04728	hypothetical protein BRAFLDRAFT_124685 [Branchiostoma floridae]	biological_process	positive regulation of ion transport
miR-92a	GO:0010522	isotig04725	PREDICTED: hypothetical protein [Strongylocentrotus purpuratus]	biological_process	regulation of calcium ion transport into cytosol
miR-92a	GO:0010522	isotig04726	PREDICTED: hypothetical protein [Strongylocentrotus purpuratus]	biological_process	regulation of calcium ion transport into cytosol
miR-92a	GO:0010522	isotig04727	hypothetical protein BRAFLDRAFT_124685 [Branchiostoma floridae]	biological_process	regulation of calcium ion transport into cytosol
miR-92a	GO:0010522	isotig04728	hypothetical protein BRAFLDRAFT_124685 [Branchiostoma floridae]	biological_process	regulation of calcium ion transport into cytosol
miR-92a	GO:0023052	isotig08945	PREDICTED: similar to LOC615074 protein isoform 2 [Strongylocentrotus purpuratus]	biological_process	signaling
miR-92a	GO:0023052	isotig13185	tyrosyl-tRNA synthetase [Rattus norvegicus]	biological_process	signaling
miR-92a	GO:0000302	isotig03044	PREDICTED: similar to Chain A, Mature Human Frataxin [Strongylocentrotus purpuratus]	biological_process	response to reactive oxygen species
miR-92a	GO:0000302	isotig03046	PREDICTED: similar to Chain A, Mature Human Frataxin [Strongylocentrotus purpuratus]	biological_process	response to reactive oxygen species
miR-92a	GO:0006470	isotig04295	PREDICTED: similar to Myotubularin-related protein 2 [Strongylocentrotus purpuratus]	biological_process	protein dephosphorylation
miR-92a	GO:0006470	isotig04296	PREDICTED: similar to Myotubularin-related protein 2 [Strongylocentrotus purpuratus]	biological_process	protein dephosphorylation
miR-92a	GO:0006470	isotig04297	PREDICTED: similar to Myotubularin-related protein 2 [Strongylocentrotus purpuratus]	biological_process	protein dephosphorylation
miR-92a	GO:0006470	isotig14542	PREDICTED: protein phosphatase 2A, regulatory subunit B (PR 53)-like [Saccoglossus kowalevskii]	biological_process	protein dephosphorylation
miR-92a	GO:0005975	isotig09303	PREDICTED: acly protein-like [Saccoglossus kowalevskii]	biological_process	carbohydrate metabolic process
miR-92a	GO:0006641	isotig06624	PREDICTED: Estradiol 17-beta-dehydrogenase 12-B-like [Saccoglossus kowalevskii]	biological_process	triglyceride metabolic process
miR-92a	GO:0006641	isotig07236	PREDICTED: similar to MGC138948 protein, partial [Strongylocentrotus purpuratus]	biological_process	triglyceride metabolic process
miR-92a	GO:0006641	isotig07237	PREDICTED: similar to MGC138948 protein, partial [Strongylocentrotus purpuratus]	biological_process	triglyceride metabolic process
miR-92a	GO:0006641	isotig09303	PREDICTED: acly protein-like [Saccoglossus kowalevskii]	biological_process	triglyceride metabolic process
miR-92a	GO:0006641	isotig13134	glycerol-3-phosphate dehydrogenase 1 (soluble) [Xenopus (Silurana) tropicalis]	biological_process	triglyceride metabolic process
miR-92a	GO:0006996	isotig04757	PREDICTED: similar to MGC107818 protein [Strongylocentrotus purpuratus]	biological_process	organelle organization
miR-92a	GO:0006996	isotig04758	PREDICTED: similar to MGC107818 protein [Strongylocentrotus purpuratus]	biological_process	organelle organization
miR-92a	GO:0006996	isotig04759	PREDICTED: similar to MGC107818 protein [Strongylocentrotus purpuratus]	biological_process	organelle organization
miR-92a	GO:0006996	isotig04760	PREDICTED: similar to MGC107818 protein [Strongylocentrotus purpuratus]	biological_process	organelle organization
miR-92a	GO:0003002	isotig04705	PREDICTED: fascin 1-like [Saccoglossus kowalevskii]	biological_process	regionalization
miR-92a	GO:0003002	isotig04706	PREDICTED: fascin 1-like [Saccoglossus kowalevskii]	biological_process	regionalization
miR-92a	GO:0003002	isotig04707	PREDICTED: fascin 1-like [Saccoglossus kowalevskii]	biological_process	regionalization
miR-92a	GO:0003002	isotig04708	PREDICTED: fascin 1-like [Saccoglossus kowalevskii]	biological_process	regionalization
miR-92a	GO:0048598	isotig03111	PREDICTED: eukaryotic translation initiation factor 3, subunit 6 48kDa-like [Saccoglossus kowalevskii]	biological_process	embryonic morphogenesis
miR-92a	GO:0048598	isotig03112	PREDICTED: eukaryotic translation initiation factor 3, subunit 6 48kDa-like [Saccoglossus kowalevskii]	biological_process	embryonic morphogenesis
miR-92a	GO:0048598	isotig13126	cullin 3b [Danio rerio]	biological_process	embryonic morphogenesis
miR-92a	GO:0007417	isotig11245	PREDICTED: NADH dehydrogenase (ubiquinone) Fe-S protein 4-like [Saccoglossus kowalevskii]	biological_process	central nervous system development
miR-92a	GO:0016477	isotig04705	PREDICTED: fascin 1-like [Saccoglossus kowalevskii]	biological_process	cell migration
miR-92a	GO:0016477	isotig04706	PREDICTED: fascin 1-like [Saccoglossus kowalevskii]	biological_process	cell migration
miR-92a	GO:0016477	isotig04707	PREDICTED: fascin 1-like [Saccoglossus kowalevskii]	biological_process	cell migration
miR-92a	GO:0016477	isotig04708	PREDICTED: fascin 1-like [Saccoglossus kowalevskii]	biological_process	cell migration
miR-92a	GO:0016477	isotig07384	actin isoform 2 [Holothuria glaberrima]	biological_process	cell migration
miR-92a	GO:0016477	isotig07385	actin isoform 2 [Holothuria glaberrima]	biological_process	cell migration
miR-92a	GO:0016477	isotig08793	PREDICTED: nudE nuclear distribution gene E homolog (A. nidulans)-like 1-like [Saccoglossus kowalevskii]	biological_process	cell migration
miR-92a	GO:0016477	isotig14888	hypothetical protein BRAFLDRAFT_131227 [Branchiostoma floridae]	biological_process	cell migration
miR-92a	GO:0016477	isotig15616	PREDICTED: hypothetical protein [Ornithorhynchus anatinus]	biological_process	cell migration
miR-92a	GO:0005746	isotig11245	PREDICTED: NADH dehydrogenase (ubiquinone) Fe-S protein 4-like [Saccoglossus kowalevskii]	cellular_component	mitochondrial respiratory chain
miR-92a	GO:0005746	isotig12946	PREDICTED: NADH dehydrogenase (ubiquinone) 1 beta subcomplex, 5-like [Saccoglossus kowalevskii]	cellular_component	mitochondrial respiratory chain
miR-92a	GO:0044430	isotig14707	PREDICTED: hypothetical protein [Strongylocentrotus purpuratus]	cellular_component	cytoskeletal part
miR-92a	GO:0005764	isotig07200	PREDICTED: similar to Slc26a11 [Strongylocentrotus purpuratus]	cellular_component	lysosome
miR-92a	GO:0005884	isotig04705	PREDICTED: fascin 1-like [Saccoglossus kowalevskii]	cellular_component	actin filament
miR-92a	GO:0005884	isotig04706	PREDICTED: fascin 1-like [Saccoglossus kowalevskii]	cellular_component	actin filament
miR-92a	GO:0005884	isotig04707	PREDICTED: fascin 1-like [Saccoglossus kowalevskii]	cellular_component	actin filament
miR-92a	GO:0005884	isotig04708	PREDICTED: fascin 1-like [Saccoglossus kowalevskii]	cellular_component	actin filament
miR-92a	GO:0016604	isotig03111	PREDICTED: eukaryotic translation initiation factor 3, subunit 6 48kDa-like [Saccoglossus kowalevskii]	cellular_component	nuclear body
miR-92a	GO:0016604	isotig03112	PREDICTED: eukaryotic translation initiation factor 3, subunit 6 48kDa-like [Saccoglossus kowalevskii]	cellular_component	nuclear body
miR-92a	GO:0016604	isotig08859	PREDICTED: similar to splicing factor u2af large subunit, partial [Strongylocentrotus purpuratus]	cellular_component	nuclear body
miR-92a	GO:0044444	isotig02415	hypothetical protein BRAFLDRAFT_115305 [Branchiostoma floridae]	cellular_component	cytoplasmic part
miR-92a	GO:0044444	isotig02416	hypothetical protein BRAFLDRAFT_115305 [Branchiostoma floridae]	cellular_component	cytoplasmic part
miR-92a	GO:0044444	isotig02417	hypothetical protein BRAFLDRAFT_115305 [Branchiostoma floridae]	cellular_component	cytoplasmic part
miR-92a	GO:0044444	isotig02418	hypothetical protein BRAFLDRAFT_115305 [Branchiostoma floridae]	cellular_component	cytoplasmic part
miR-92a	GO:0044444	isotig02419	hypothetical protein BRAFLDRAFT_115305 [Branchiostoma floridae]	cellular_component	cytoplasmic part
miR-92a	GO:0044444	isotig02420	hypothetical protein BRAFLDRAFT_115305 [Branchiostoma floridae]	cellular_component	cytoplasmic part
miR-92a	GO:0044444	isotig02421	hypothetical protein BRAFLDRAFT_115305 [Branchiostoma floridae]	cellular_component	cytoplasmic part
miR-92a	GO:0044444	isotig02422	hypothetical protein BRAFLDRAFT_115305 [Branchiostoma floridae]	cellular_component	cytoplasmic part
miR-92a	GO:0044444	isotig03044	PREDICTED: similar to Chain A, Mature Human Frataxin [Strongylocentrotus purpuratus]	cellular_component	cytoplasmic part
miR-92a	GO:0044444	isotig03046	PREDICTED: similar to Chain A, Mature Human Frataxin [Strongylocentrotus purpuratus]	cellular_component	cytoplasmic part
miR-92a	GO:0044444	isotig03111	PREDICTED: eukaryotic translation initiation factor 3, subunit 6 48kDa-like [Saccoglossus kowalevskii]	cellular_component	cytoplasmic part
miR-92a	GO:0044444	isotig03112	PREDICTED: eukaryotic translation initiation factor 3, subunit 6 48kDa-like [Saccoglossus kowalevskii]	cellular_component	cytoplasmic part
miR-92a	GO:0044444	isotig03325	PREDICTED: tubulin beta chain-like [Sus scrofa]	cellular_component	cytoplasmic part
miR-92a	GO:0044444	isotig03326	PREDICTED: tubulin beta chain-like [Sus scrofa]	cellular_component	cytoplasmic part
miR-92a	GO:0044444	isotig04660	PREDICTED: hypothetical protein isoform 1 [Strongylocentrotus purpuratus]	cellular_component	cytoplasmic part
miR-92a	GO:0044444	isotig04663	PREDICTED: hypothetical protein isoform 1 [Strongylocentrotus purpuratus]	cellular_component	cytoplasmic part
miR-92a	GO:0044444	isotig04729	PREDICTED: hypothetical protein [Strongylocentrotus purpuratus]	cellular_component	cytoplasmic part
miR-92a	GO:0044444	isotig04730	PREDICTED: hypothetical protein [Strongylocentrotus purpuratus]	cellular_component	cytoplasmic part
miR-92a	GO:0044444	isotig04731	PREDICTED: hypothetical protein [Strongylocentrotus purpuratus]	cellular_component	cytoplasmic part
miR-92a	GO:0044444	isotig04732	PREDICTED: hypothetical protein [Strongylocentrotus purpuratus]	cellular_component	cytoplasmic part
miR-92a	GO:0044444	isotig04829	PREDICTED: similar to SUR5 [Strongylocentrotus purpuratus]	cellular_component	cytoplasmic part
miR-92a	GO:0044444	isotig04830	PREDICTED: similar to SUR5 [Strongylocentrotus purpuratus]	cellular_component	cytoplasmic part
miR-92a	GO:0044444	isotig04846	PREDICTED: rCG42105-like isoform 1 [Saccoglossus kowalevskii]	cellular_component	cytoplasmic part
miR-92a	GO:0044444	isotig05266	PREDICTED: hypothetical protein [Strongylocentrotus purpuratus]	cellular_component	cytoplasmic part
miR-92a	GO:0044444	isotig05267	PREDICTED: hypothetical protein [Strongylocentrotus purpuratus]	cellular_component	cytoplasmic part
miR-92a	GO:0044444	isotig05268	PREDICTED: hypothetical protein [Strongylocentrotus purpuratus]	cellular_component	cytoplasmic part
miR-92a	GO:0044444	isotig07384	actin isoform 2 [Holothuria glaberrima]	cellular_component	cytoplasmic part
miR-92a	GO:0044444	isotig07385	actin isoform 2 [Holothuria glaberrima]	cellular_component	cytoplasmic part
miR-92a	GO:0044444	isotig08551	PREDICTED: similar to Syntenin-1 (Syndecan binding protein 1) (Melanoma differentiation-associated protein 9) (MDA-9) (Scaffold protein Pbp1) (Pro-TGF-alpha cytoplasmic domain-interacting protein 18) (TACIP18) isoform 2 [Canis familiaris]	cellular_component	cytoplasmic part
miR-92a	GO:0044444	isotig09009	PREDICTED: quinoid dihydropteridine reductase-like [Saccoglossus kowalevskii]	cellular_component	cytoplasmic part
miR-92a	GO:0044444	isotig09303	PREDICTED: acly protein-like [Saccoglossus kowalevskii]	cellular_component	cytoplasmic part
miR-92a	GO:0044444	isotig09924	PREDICTED: hypothetical protein, partial [Strongylocentrotus purpuratus]	cellular_component	cytoplasmic part
miR-92a	GO:0044444	isotig13134	glycerol-3-phosphate dehydrogenase 1 (soluble) [Xenopus (Silurana) tropicalis]	cellular_component	cytoplasmic part
miR-92a	GO:0044444	isotig13139	PREDICTED: 5,10-methylenetetrahydrofolate reductase (NADPH)-like [Saccoglossus kowalevskii]	cellular_component	cytoplasmic part
miR-92a	GO:0044444	isotig13185	tyrosyl-tRNA synthetase [Rattus norvegicus]	cellular_component	cytoplasmic part
miR-92a	GO:0044444	isotig14525	PREDICTED: hypothetical protein, partial [Strongylocentrotus purpuratus]	cellular_component	cytoplasmic part
miR-92a	GO:0044444	isotig14888	hypothetical protein BRAFLDRAFT_131227 [Branchiostoma floridae]	cellular_component	cytoplasmic part
miR-92a	GO:0044444	isotig15616	PREDICTED: hypothetical protein [Ornithorhynchus anatinus]	cellular_component	cytoplasmic part
miR-92a	GO:0044444	isotig15782	PREDICTED: hypothetical protein [Strongylocentrotus purpuratus]	cellular_component	cytoplasmic part
miR-92a	GO:0044444	isotig15819	PREDICTED: similar to Farsla protein [Strongylocentrotus purpuratus]	cellular_component	cytoplasmic part
miR-92a	GO:0005815	isotig04757	PREDICTED: similar to MGC107818 protein [Strongylocentrotus purpuratus]	cellular_component	microtubule organizing center
miR-92a	GO:0005815	isotig04758	PREDICTED: similar to MGC107818 protein [Strongylocentrotus purpuratus]	cellular_component	microtubule organizing center
miR-92a	GO:0005815	isotig04759	PREDICTED: similar to MGC107818 protein [Strongylocentrotus purpuratus]	cellular_component	microtubule organizing center
miR-92a	GO:0005815	isotig04760	PREDICTED: similar to MGC107818 protein [Strongylocentrotus purpuratus]	cellular_component	microtubule organizing center
miR-92a	GO:0005815	isotig06672	intraflagellar transport protein 122 homolog [Xenopus (Silurana) tropicalis]	cellular_component	microtubule organizing center
miR-92a	GO:0005815	isotig06673	intraflagellar transport protein 122 homolog [Xenopus (Silurana) tropicalis]	cellular_component	microtubule organizing center
miR-92a	GO:0005815	isotig07635	PREDICTED: ADP-ribosylation factor-like 2-like [Saccoglossus kowalevskii]	cellular_component	microtubule organizing center
miR-92a	GO:0005815	isotig08793	PREDICTED: nudE nuclear distribution gene E homolog (A. nidulans)-like 1-like [Saccoglossus kowalevskii]	cellular_component	microtubule organizing center
miR-92a	GO:0031012	isotig04199	PREDICTED: similar to tissue inhibitor of metalloproteinase TIMP [Strongylocentrotus purpuratus]	cellular_component	extracellular matrix
miR-92a	GO:0031012	isotig04200	PREDICTED: similar to tissue inhibitor of metalloproteinase TIMP [Strongylocentrotus purpuratus]	cellular_component	extracellular matrix
miR-92a	GO:0031012	isotig04201	PREDICTED: similar to tissue inhibitor of metalloproteinase TIMP [Strongylocentrotus purpuratus]	cellular_component	extracellular matrix
miR-92a	GO:0031012	isotig04202	PREDICTED: similar to tissue inhibitor of metalloproteinase TIMP [Strongylocentrotus purpuratus]	cellular_component	extracellular matrix
miR-92a	GO:0031012	isotig15379	Matrix metallopeptidase 12 [Mus musculus]	cellular_component	extracellular matrix
miR-92a	GO:0030532	isotig14288	PREDICTED: Small nuclear ribonucleoprotein polypeptide A-like [Saccoglossus kowalevskii]	cellular_component	small nuclear ribonucleoprotein complex
miR-92a	GO:0031227	isotig07012	hypothetical protein BRAFLDRAFT_86404 [Branchiostoma floridae]	cellular_component	intrinsic to endoplasmic reticulum membrane
miR-92a	GO:0000775	isotig04757	PREDICTED: similar to MGC107818 protein [Strongylocentrotus purpuratus]	cellular_component	chromosome, centromeric region
miR-92a	GO:0000775	isotig04758	PREDICTED: similar to MGC107818 protein [Strongylocentrotus purpuratus]	cellular_component	chromosome, centromeric region
miR-92a	GO:0000775	isotig04759	PREDICTED: similar to MGC107818 protein [Strongylocentrotus purpuratus]	cellular_component	chromosome, centromeric region
miR-92a	GO:0000775	isotig04760	PREDICTED: similar to MGC107818 protein [Strongylocentrotus purpuratus]	cellular_component	chromosome, centromeric region
miR-92a	GO:0000775	isotig08793	PREDICTED: nudE nuclear distribution gene E homolog (A. nidulans)-like 1-like [Saccoglossus kowalevskii]	cellular_component	chromosome, centromeric region
miR-92a	GO:0031981	isotig03077	apoptosis inhibitor 5 [Gallus gallus]	cellular_component	nuclear lumen
miR-92a	GO:0031981	isotig03078	apoptosis inhibitor 5 [Gallus gallus]	cellular_component	nuclear lumen
miR-92a	GO:0031981	isotig03079	apoptosis inhibitor 5 [Gallus gallus]	cellular_component	nuclear lumen
miR-92a	GO:0031981	isotig03080	apoptosis inhibitor 5 [Gallus gallus]	cellular_component	nuclear lumen
miR-92a	GO:0031981	isotig04639	nuclear nucleic acid-binding protein C1D [Gallus gallus]	cellular_component	nuclear lumen
miR-92a	GO:0031981	isotig04660	PREDICTED: hypothetical protein isoform 1 [Strongylocentrotus purpuratus]	cellular_component	nuclear lumen
miR-92a	GO:0031981	isotig04663	PREDICTED: hypothetical protein isoform 1 [Strongylocentrotus purpuratus]	cellular_component	nuclear lumen
miR-92a	GO:0031981	isotig09303	PREDICTED: acly protein-like [Saccoglossus kowalevskii]	cellular_component	nuclear lumen
miR-92a	GO:0031981	isotig14288	PREDICTED: Small nuclear ribonucleoprotein polypeptide A-like [Saccoglossus kowalevskii]	cellular_component	nuclear lumen
miR-92a	GO:0031981	isotig14542	PREDICTED: protein phosphatase 2A, regulatory subunit B (PR 53)-like [Saccoglossus kowalevskii]	cellular_component	nuclear lumen
miR-92a	GO:0042802	isotig04295	PREDICTED: similar to Myotubularin-related protein 2 [Strongylocentrotus purpuratus]	molecular_function	identical protein binding
miR-92a	GO:0042802	isotig04296	PREDICTED: similar to Myotubularin-related protein 2 [Strongylocentrotus purpuratus]	molecular_function	identical protein binding
miR-92a	GO:0042802	isotig04297	PREDICTED: similar to Myotubularin-related protein 2 [Strongylocentrotus purpuratus]	molecular_function	identical protein binding
miR-92a	GO:0042802	isotig04846	PREDICTED: rCG42105-like isoform 1 [Saccoglossus kowalevskii]	molecular_function	identical protein binding
miR-92a	GO:0042802	isotig05266	PREDICTED: hypothetical protein [Strongylocentrotus purpuratus]	molecular_function	identical protein binding
miR-92a	GO:0042802	isotig05267	PREDICTED: hypothetical protein [Strongylocentrotus purpuratus]	molecular_function	identical protein binding
miR-92a	GO:0042802	isotig05268	PREDICTED: hypothetical protein [Strongylocentrotus purpuratus]	molecular_function	identical protein binding
miR-92a	GO:0042802	isotig07450	PREDICTED: diphosphomevalonate decarboxylase-like [Saccoglossus kowalevskii]	molecular_function	identical protein binding
miR-92a	GO:0042802	isotig07451	PREDICTED: diphosphomevalonate decarboxylase-like [Saccoglossus kowalevskii]	molecular_function	identical protein binding
miR-92a	GO:0042802	isotig12213	hypothetical protein BRAFLDRAFT_93828 [Branchiostoma floridae]	molecular_function	identical protein binding
miR-92a	GO:0042802	isotig13106	aspartate aminotransferase 2 [Danio rerio]	molecular_function	identical protein binding
miR-92a	GO:0042802	isotig14525	PREDICTED: hypothetical protein, partial [Strongylocentrotus purpuratus]	molecular_function	identical protein binding
miR-92a	GO:0042802	isotig14542	PREDICTED: protein phosphatase 2A, regulatory subunit B (PR 53)-like [Saccoglossus kowalevskii]	molecular_function	identical protein binding
miR-92a	GO:0051536	isotig03044	PREDICTED: similar to Chain A, Mature Human Frataxin [Strongylocentrotus purpuratus]	molecular_function	iron-sulfur cluster binding
miR-92a	GO:0051536	isotig03046	PREDICTED: similar to Chain A, Mature Human Frataxin [Strongylocentrotus purpuratus]	molecular_function	iron-sulfur cluster binding
miR-92a	GO:0015631	isotig08793	PREDICTED: nudE nuclear distribution gene E homolog (A. nidulans)-like 1-like [Saccoglossus kowalevskii]	molecular_function	tubulin binding
miR-92a	GO:0003712	isotig04639	nuclear nucleic acid-binding protein C1D [Gallus gallus]	molecular_function	transcription cofactor activity
miR-92a	GO:0005198	isotig04691	PREDICTED: hypothetical protein [Strongylocentrotus purpuratus]	molecular_function	structural molecule activity
miR-92a	GO:0005198	isotig04692	PREDICTED: hypothetical protein [Strongylocentrotus purpuratus]	molecular_function	structural molecule activity
miR-92a	GO:0005198	isotig04929	PREDICTED: hypothetical protein, partial [Strongylocentrotus purpuratus]	molecular_function	structural molecule activity
miR-92a	GO:0005198	isotig04930	PREDICTED: hypothetical protein, partial [Strongylocentrotus purpuratus]	molecular_function	structural molecule activity
miR-92a	GO:0005198	isotig07384	actin isoform 2 [Holothuria glaberrima]	molecular_function	structural molecule activity
miR-92a	GO:0005198	isotig07385	actin isoform 2 [Holothuria glaberrima]	molecular_function	structural molecule activity
miR-92a	GO:0005198	isotig10295	L10e	molecular_function	structural molecule activity
miR-92a	GO:0005198	isotig10296	L10e	molecular_function	structural molecule activity
miR-92a	GO:0004721	isotig04295	PREDICTED: similar to Myotubularin-related protein 2 [Strongylocentrotus purpuratus]	molecular_function	phosphoprotein phosphatase activity
miR-92a	GO:0004721	isotig04296	PREDICTED: similar to Myotubularin-related protein 2 [Strongylocentrotus purpuratus]	molecular_function	phosphoprotein phosphatase activity
miR-92a	GO:0004721	isotig04297	PREDICTED: similar to Myotubularin-related protein 2 [Strongylocentrotus purpuratus]	molecular_function	phosphoprotein phosphatase activity
miR-92a	GO:0004721	isotig12213	hypothetical protein BRAFLDRAFT_93828 [Branchiostoma floridae]	molecular_function	phosphoprotein phosphatase activity
miR-92a	GO:0031072	isotig07450	PREDICTED: diphosphomevalonate decarboxylase-like [Saccoglossus kowalevskii]	molecular_function	heat shock protein binding
miR-92a	GO:0031072	isotig07451	PREDICTED: diphosphomevalonate decarboxylase-like [Saccoglossus kowalevskii]	molecular_function	heat shock protein binding
miR-92a	GO:0004774	isotig09303	PREDICTED: acly protein-like [Saccoglossus kowalevskii]	molecular_function	succinate-CoA ligase activity
miR-92a	GO:0016614	isotig04729	PREDICTED: hypothetical protein [Strongylocentrotus purpuratus]	molecular_function	oxidoreductase activity, acting on CH-OH group of donors
miR-92a	GO:0016614	isotig04730	PREDICTED: hypothetical protein [Strongylocentrotus purpuratus]	molecular_function	oxidoreductase activity, acting on CH-OH group of donors
miR-92a	GO:0016614	isotig04731	PREDICTED: hypothetical protein [Strongylocentrotus purpuratus]	molecular_function	oxidoreductase activity, acting on CH-OH group of donors
miR-92a	GO:0016614	isotig04732	PREDICTED: hypothetical protein [Strongylocentrotus purpuratus]	molecular_function	oxidoreductase activity, acting on CH-OH group of donors
miR-92a	GO:0004563	isotig04725	PREDICTED: hypothetical protein [Strongylocentrotus purpuratus]	molecular_function	beta-N-acetylhexosaminidase activity
miR-92a	GO:0004563	isotig04726	PREDICTED: hypothetical protein [Strongylocentrotus purpuratus]	molecular_function	beta-N-acetylhexosaminidase activity
miR-92a	GO:0004563	isotig04727	hypothetical protein BRAFLDRAFT_124685 [Branchiostoma floridae]	molecular_function	beta-N-acetylhexosaminidase activity
miR-92a	GO:0004563	isotig04728	hypothetical protein BRAFLDRAFT_124685 [Branchiostoma floridae]	molecular_function	beta-N-acetylhexosaminidase activity
miR-92a	GO:0005102	isotig04639	nuclear nucleic acid-binding protein C1D [Gallus gallus]	molecular_function	receptor binding
miR-92a	GO:0019904	isotig08859	PREDICTED: similar to splicing factor u2af large subunit, partial [Strongylocentrotus purpuratus]	molecular_function	protein domain specific binding
miR-92a	GO:0019904	isotig09924	PREDICTED: hypothetical protein, partial [Strongylocentrotus purpuratus]	molecular_function	protein domain specific binding
miR-92a	GO:0019904	isotig14888	hypothetical protein BRAFLDRAFT_131227 [Branchiostoma floridae]	molecular_function	protein domain specific binding
