# Supplementary material for: High-Throughput Sequencing Reveals Differential Expression of miRNAs in Intestine from Sea Cucumber during Aestivation
Source: PLoS One. 2013 Oct 15;8(10):e76120. doi: 10.1371/journal.pone.0076120 (PMC3797095; doi:10.1371/journal.pone.0076120)
Supplement: Table S5 — Primers used in the stem-loop RT-qPCR experiment. (XLSX) [file pone.0076120.s007.xlsx]

## Sheet: Sheet1
Gene name	Stem-loop RT Primer (5’-3’)	Forward Primer (5' to 3')	Reversed Primer (5' to 3')
miR-200-3p	GTCGTATCCAGTGCAGGGTCCGAGGTATTCGCACTGGATACGACCATCAT	CCGCCGTAATACTGTCTGGTG	CAGTGCAGGGTCCGAGGT
miR-2004	GTCGTATCCAGTGCAGGGTCCGAGGTATTCGCACTGGATACGACAACTTC	CGGCTCACACACAACCACAG	CGCAGGGTCCGAGGTATTC
miR-2010	GTCGTATCCAGTGCAGGGTCCGAGGTATTCGCACTGGATACGACAAGGGC	TGCCGCCTTACTGTTGATGTC	CGCAGGGTCCGAGGTATTC
miR-22	GTCGTATCCAGTGCAGGGTCCGAGGTATTCGCACTGGATACGACATACAC	TGGTCAATCAGCTGCCCG	CAGTGCAGGGTCCGAGGTAT
miR-252a	GTCGTATCCAGTGCAGGGTCCGAGGTATTCGCACTGGATACGACACCTGC	GCCGCTCTAAGTACTAGTGCCG	CAGTGCAGGGTCCGAGGTAT
miR-252a-5p	GTCGTATCCAGTGCAGGGTCCGAGGTATTCGCACTGGATACGACCTGCGG	GCCGCTCTAAGTACTAGTGCCG	CAGTGCAGGGTCCGAGGTAT
miR-7	GTCGTATCCAGTGCAGGGTCCGAGGTATTCGCACTGGATACGACACAAAA	CCGCCGTGGAAGACTGGT	CGCAGGGTCCGAGGTATTC
miR-92	GTCGTATCCAGTGCAGGGTCCGAGGTATTCGCACTGGATACGACAGGCCG	CAGGTATTGCACTCGTCCCG	CGCAGGGTCCGAGGTATTC
miR-92a	GTCGTATCCAGTGCAGGGTCCGAGGTATTCGCACTGGATACGACATAGGC	AGCGGCTATTGCACTTGTCC	CGCAGGGTCCGAGGTATTC
5.8s rRNA	GCCATTTGCGTTCGAATAAGT	ATCACTCGGCTCGTGCGTC	GCCATTTGCGTTCGAATAAGT
